# Supplementary material for: Transcriptomic Traces of Noise Exposure in Hearing Loss and Systematic Identification of Biomarker Candidates at the Molecular Scale
Source: Int J Mol Sci. 2026 May 8;27(10):4182. doi: 10.3390/ijms27104182 (PMC13206948; doi:10.3390/ijms27104182)
Supplement: Supplementary file 1 [file ijms-27-04182-s001.zip › Supplementary Table S1.xlsx]

## Sheet: Sheet1
Gene	log2FoldChange	baseMean	stat	pvalue	padj	Direction
PVRL2	2.95923	921.083	15.5713	1.14121e-54	9.96718e-51	Up in NIHL
BTNL3	5.7193	208.515	15.5644	1.27108e-54	9.96718e-51	Up in NIHL
RSAD2	2.62836	2160.09	14.3237	1.55525e-46	8.13035e-43	Up in NIHL
MDGA1	6.58407	202.159	13.956	2.89265e-44	1.13414e-40	Up in NIHL
SNORD3C	-3.92677	16.06	-12.5588	3.55865e-36	1.11621e-32	Down in NIHL
DEFA3	2.26718	1565.96	12.33	6.24654e-35	1.63274e-31	Up in NIHL
C4B	-3.16107	21.0564	-12.0515	1.90449e-33	4.26687e-30	Down in NIHL
HLA-DRB1-6	2.30836	477.224	11.9676	5.25146e-33	1.02948e-29	Up in NIHL
NEBL	3.0297	79.8866	10.9228	8.97287e-28	1.56357e-24	Up in NIHL
IFIT1	1.97799	2403.58	10.8619	1.75155e-27	2.74696e-24	Up in NIHL
COMMD3-BMI1	2.17836	267.689	10.8476	2.04719e-27	2.91873e-24	Up in NIHL
IFI44L	1.93816	1321.65	10.5461	5.29766e-26	6.9236e-23	Up in NIHL
CD248	-1.86352	96.3566	-9.52087	1.71736e-21	2.0718e-18	Down in NIHL
DEFA1	1.67478	6704.38	9.2743	1.78796e-20	2.0029e-17	Up in NIHL
DEFA4	1.9308	164.894	9.25485	2.14526e-20	2.24294e-17	Up in NIHL
GPR15	1.71025	392.073	8.9493	3.57744e-19	3.2126e-16	Up in NIHL
CMPK2	1.64969	966.547	8.94658	3.66669e-19	3.2126e-16	Up in NIHL
SNORD3A	-1.72955	113.725	-8.94596	3.68722e-19	3.2126e-16	Down in NIHL
NRCAM	-1.90339	43.1395	-8.9084	5.17766e-19	4.27375e-16	Down in NIHL
AREG	3.34383	38.6844	8.78226	1.60217e-18	1.25634e-15	Up in NIHL
CD177	1.64003	455.188	8.66611	4.47127e-18	3.33918e-15	Up in NIHL
MYRF	-1.80298	51.4966	-8.65827	4.78961e-18	3.41434e-15	Down in NIHL
SNORD3B-1	2.4983	48.2723	8.57046	1.03072e-17	7.02814e-15	Up in NIHL
GSDMA	-2.0999	19.9772	-8.49563	1.96854e-17	1.28636e-14	Down in NIHL
ISG15	1.54469	1314.79	8.43915	3.19642e-17	2.00518e-14	Up in NIHL
SIGLEC1	1.58619	466.912	8.40405	4.31324e-17	2.60171e-14	Up in NIHL
CYP26B1	-1.67275	74.1329	-8.36505	6.00903e-17	3.49036e-14	Down in NIHL
APOBEC3B	1.69608	148.035	8.15596	3.46425e-16	1.94035e-13	Up in NIHL
IFI6	1.46594	1914.25	8.05549	7.91596e-16	4.2809e-13	Up in NIHL
SNORA74B	2.11048	55.7912	8.04662	8.51142e-16	4.44949e-13	Up in NIHL
PGBD3	2.42937	39.201	7.94242	1.98276e-15	1.00308e-12	Up in NIHL
ADARB2	-1.56319	83.0715	-7.89573	2.88629e-15	1.41455e-12	Down in NIHL
RPS10-NUDT3	1.63304	124.552	7.71612	1.19929e-14	5.69951e-12	Up in NIHL
HERC5	1.40593	960.633	7.6463	2.06837e-14	9.47538e-12	Up in NIHL
SNORD97	1.46934	311.357	7.64346	2.11463e-14	9.47538e-12	Up in NIHL
RNU4-2	1.42921	504.06	7.62365	2.46597e-14	1.07427e-11	Up in NIHL
ARHGEF34P	1.75961	77.4715	7.58497	3.32564e-14	1.40962e-11	Up in NIHL
SLC22A16	2.03739	45.7019	7.43804	1.02192e-13	4.21756e-11	Up in NIHL
DAAM2	-1.34708	339.743	-7.29978	2.88237e-13	1.14239e-10	Down in NIHL
MPO	1.35107	706.461	7.29833	2.9137e-13	1.14239e-10	Up in NIHL
CEACAM6	1.41227	267.188	7.28859	3.13222e-13	1.19811e-10	Up in NIHL
JUP	1.34122	849.922	7.27997	3.33885e-13	1.24674e-10	Up in NIHL
IL1RL1	1.38415	324.839	7.23945	4.50516e-13	1.64313e-10	Up in NIHL
ROR2	-2.39034	7.36553	-7.13073	9.98408e-13	3.55865e-10	Down in NIHL
OTOF	1.93943	43.6226	7.10655	1.18983e-12	4.1467e-10	Up in NIHL
CHKB-CPT1B	2.36925	29.0655	7.03804	1.94963e-12	6.64696e-10	Up in NIHL
PRSS33	1.30589	608.583	7.02871	2.08458e-12	6.95584e-10	Up in NIHL
ALAS2	1.33497	355.205	7.02365	2.16146e-12	7.06214e-10	Up in NIHL
MKRN3	-1.61189	26.6994	-6.97751	3.00468e-12	9.61681e-10	Down in NIHL
CLC	1.25732	4094.24	6.95474	3.53219e-12	1.10791e-09	Up in NIHL
SLC4A1	1.33597	290.648	6.9489	3.68144e-12	1.13208e-09	Up in NIHL
ANKRD34B	1.56179	78.4586	6.89502	5.3856e-12	1.62428e-09	Up in NIHL
HLA-H	1.24831	1806.5	6.86387	6.70211e-12	1.98319e-09	Up in NIHL
HLA-DRB6	1.27354	576.093	6.84575	7.60747e-12	2.20941e-09	Up in NIHL
RNU4-1	1.39727	132.83	6.76197	1.36123e-11	3.88149e-09	Up in NIHL
MX1	1.22246	3531.87	6.75745	1.40442e-11	3.93312e-09	Up in NIHL
LOC284889	1.83268	42.159	6.74671	1.5123e-11	4.16096e-09	Up in NIHL
GPRC5C	-1.65071	20.9477	-6.71824	1.83927e-11	4.97331e-09	Down in NIHL
SELENBP1	1.84616	40.9998	6.71178	1.92258e-11	5.03171e-09	Up in NIHL
OAS3	1.21206	5165.69	6.7116	1.92503e-11	5.03171e-09	Up in NIHL
SEMA6B	1.35888	153.469	6.70325	2.03839e-11	5.24068e-09	Up in NIHL
DOCK3	-1.32721	79.7043	-6.68044	2.38227e-11	6.02599e-09	Down in NIHL
ETV7	1.36182	142.71	6.66206	2.70012e-11	6.72159e-09	Up in NIHL
ROBO1	-1.68694	17.4589	-6.65158	2.89955e-11	7.10526e-09	Down in NIHL
BPI	1.23537	534.285	6.62844	3.39249e-11	8.1853e-09	Up in NIHL
HLA-J	1.66701	48.0002	6.53767	6.24854e-11	1.48479e-08	Up in NIHL
GPR82	1.32499	139.85	6.48626	8.79917e-11	2.05966e-08	Up in NIHL
IFI44	1.19322	692.674	6.45649	1.07162e-10	2.47149e-08	Up in NIHL
OLAH	-1.76291	14.2819	-6.44319	1.16986e-10	2.65897e-08	Down in NIHL
RGS1	1.28607	171.466	6.43991	1.19546e-10	2.67834e-08	Up in NIHL
RGPD2	-1.18565	295.788	-6.40066	1.5471e-10	3.41734e-08	Down in NIHL
FCGR2B	1.17404	890.903	6.39105	1.64754e-10	3.58865e-08	Up in NIHL
SERPING1	1.18752	388.695	6.29942	2.98759e-10	6.41841e-08	Up in NIHL
PRTN3	1.52931	55.2358	6.29211	3.13176e-10	6.63721e-08	Up in NIHL
EPSTI1	1.14972	1089.16	6.28335	3.31359e-10	6.92893e-08	Up in NIHL
RNU2-2P	1.14846	764.836	6.23285	4.58018e-10	9.45145e-08	Up in NIHL
FGF13	1.55221	48.5535	6.20415	5.49946e-10	1.1201e-07	Up in NIHL
VLDLR	1.39652	73.0665	6.19111	5.97422e-10	1.2012e-07	Up in NIHL
NTSR1	1.3488	88.4008	6.18789	6.09761e-10	1.21049e-07	Up in NIHL
SIGLEC8	1.15375	491.829	6.18236	6.31521e-10	1.23802e-07	Up in NIHL
TREML4	1.31261	99.7441	6.16448	7.07157e-10	1.36918e-07	Up in NIHL
FN1	-1.53752	18.4925	-6.14312	8.09178e-10	1.5476e-07	Down in NIHL
LAIR2	1.60551	40.5356	6.09203	1.11491e-09	2.10664e-07	Up in NIHL
TNFAIP8L2-SCNM1	1.68026	36.8927	6.08502	1.16476e-09	2.17464e-07	Up in NIHL
OAS1	1.10349	2153.36	6.08188	1.18785e-09	2.19111e-07	Up in NIHL
KLHL29	-1.4865	20.381	-6.07997	1.20209e-09	2.19111e-07	Down in NIHL
IFIT3	1.09711	5640.52	6.07819	1.2155e-09	2.19111e-07	Up in NIHL
LOC100133182	1.09439	4343.23	6.05734	1.3839e-09	2.46633e-07	Up in NIHL
NPAS2	-1.3983	25.0139	-5.96022	2.51895e-09	4.43872e-07	Down in NIHL
CTSG	1.24892	106.652	5.93882	2.87079e-09	4.96267e-07	Up in NIHL
TRIM6	1.4288	54.4836	5.93832	2.87957e-09	4.96267e-07	Up in NIHL
RIMBP3B	2.84674	15.3289	5.90852	3.45201e-09	5.88456e-07	Up in NIHL
PLSCR1	1.0715	2151.25	5.90629	3.49898e-09	5.90048e-07	Up in NIHL
FCGR1A	1.07842	1109.93	5.89882	3.66121e-09	6.10838e-07	Up in NIHL
MYOM2	-1.09887	220.246	-5.87524	4.22226e-09	6.94451e-07	Down in NIHL
P2RY14	1.08408	692.456	5.87412	4.25093e-09	6.94451e-07	Up in NIHL
C7orf55-LUC7L2	1.32581	70.6151	5.86726	4.43057e-09	7.16337e-07	Up in NIHL
GRIK4	-1.37637	24.3135	-5.86414	4.51459e-09	7.22473e-07	Down in NIHL
FCGR1C	1.31286	72.1136	5.85057	4.89881e-09	7.76041e-07	Up in NIHL
CD300LD	-1.6497	11.8593	-5.84448	5.08167e-09	7.95113e-07	Down in NIHL
CERS3	-1.59957	12.8098	-5.8432	5.1206e-09	7.95113e-07	Down in NIHL
VSTM1	1.0862	447.062	5.807	6.36038e-09	9.77939e-07	Up in NIHL
FAM81B	-1.68559	10.6003	-5.80047	6.61275e-09	1.00687e-06	Down in NIHL
LOC728989	3.18346	14.0646	5.77438	7.72391e-09	1.16475e-06	Up in NIHL
LOC101928671	-2.2236	5.28351	-5.75972	8.4254e-09	1.25843e-06	Down in NIHL
SFRP5	-1.5408	14.0602	-5.75666	8.57964e-09	1.26938e-06	Down in NIHL
CLEC4F	1.49263	40.1825	5.75048	8.89885e-09	1.30431e-06	Up in NIHL
DNAJC25-GNG10	1.32831	61.2383	5.71489	1.09778e-08	1.59412e-06	Up in NIHL
XCL1	-1.22616	41.0691	-5.70324	1.1755e-08	1.69132e-06	Down in NIHL
DOC2B	2.2079	18.0322	5.68934	1.27531e-08	1.81824e-06	Up in NIHL
LILRA3-2	1.05901	468.86	5.67374	1.39716e-08	1.97402e-06	Up in NIHL
ABCA1	1.02292	6284.14	5.6696	1.43134e-08	2.00426e-06	Up in NIHL
NOG	-1.07913	147.198	-5.66405	1.47838e-08	2.05181e-06	Down in NIHL
LOC102723415	-1.4824	14.9375	-5.635	1.7506e-08	2.40831e-06	Down in NIHL
ELANE	1.08426	241.399	5.62091	1.89953e-08	2.59046e-06	Up in NIHL
RP11-392P7.6	-1.70776	9.42043	-5.61668	1.94664e-08	2.63182e-06	Down in NIHL
COL13A1	1.56644	31.8413	5.57097	2.53322e-08	3.39559e-06	Up in NIHL
SNORD3B-2	1.78013	23.4375	5.54436	2.95026e-08	3.92109e-06	Up in NIHL
MADCAM1	-1.27982	27.2538	-5.53408	3.12862e-08	4.12321e-06	Down in NIHL
CASP5	1.06082	246.008	5.50986	3.59109e-08	4.69326e-06	Up in NIHL
CELSR1	-1.04301	165.749	-5.50638	3.66284e-08	4.74747e-06	Down in NIHL
SNORA74A	1.8984	20.5968	5.47842	4.2913e-08	5.51643e-06	Up in NIHL
OVOS2	-1.45214	14.2929	-5.45003	5.03627e-08	6.42145e-06	Down in NIHL
FCGBP	-0.983694	1088.03	-5.42236	5.88173e-08	7.43897e-06	Down in NIHL
LOC102723360	-1.49439	13.021	-5.41588	6.09896e-08	7.652e-06	Down in NIHL
RNASE3	1.12035	112.225	5.41025	6.29354e-08	7.83346e-06	Up in NIHL
DNAJB5	-1.07143	84.777	-5.40657	6.42422e-08	7.93315e-06	Down in NIHL
FKBP1A-SDCBP2	1.96923	17.9719	5.4043	6.50633e-08	7.97177e-06	Up in NIHL
CACNA1F	-1.32338	19.9881	-5.39042	7.02925e-08	8.51003e-06	Down in NIHL
DACT1	-1.11544	55.0382	-5.38873	7.09562e-08	8.51003e-06	Down in NIHL
LEP	-1.5066	12.5644	-5.38841	7.10842e-08	8.51003e-06	Down in NIHL
TEKT4P2	1.11342	114.4	5.38688	7.16908e-08	8.51762e-06	Up in NIHL
CA6	-1.71738	8.09821	-5.38488	7.24915e-08	8.548e-06	Down in NIHL
KCNMA1	1.57686	27.6258	5.37843	7.51387e-08	8.79404e-06	Up in NIHL
CAV2	1.41439	37.0285	5.37558	7.63356e-08	8.86794e-06	Up in NIHL
KIAA1045	-1.07216	78.8622	-5.37133	7.81589e-08	9.01299e-06	Down in NIHL
DUSP4	1.14261	90.811	5.35536	8.53855e-08	9.77446e-06	Up in NIHL
WNK2	-1.24675	26.1251	-5.34964	8.81293e-08	1.00155e-05	Down in NIHL
KRT1	1.1982	68.8759	5.34334	9.1251e-08	1.02956e-05	Up in NIHL
PMP22	1.24391	55.248	5.30872	1.10396e-07	1.23668e-05	Up in NIHL
DPYSL4	-1.20742	28.8944	-5.30008	1.1575e-07	1.28745e-05	Down in NIHL
CCL4L1	0.980961	469.716	5.26325	1.41533e-07	1.56315e-05	Up in NIHL
SMPD3	0.954263	1649.74	5.25011	1.52008e-07	1.6671e-05	Up in NIHL
H2AFB2	3.91753	12.4239	5.24201	1.58841e-07	1.72993e-05	Up in NIHL
RP11-274B18.2	0.973104	494.99	5.23067	1.689e-07	1.8268e-05	Up in NIHL
PGM5	1.03795	156.956	5.21435	1.84458e-07	1.98141e-05	Up in NIHL
SHANK1	-1.47552	11.4623	-5.18181	2.1974e-07	2.34434e-05	Down in NIHL
DLL1	-1.06036	60.0749	-5.17699	2.25492e-07	2.38945e-05	Down in NIHL
KIR2DS4	1.15855	65.8433	5.15515	2.53427e-07	2.66745e-05	Up in NIHL
LOC101927260	1.07013	107.012	5.14952	2.61148e-07	2.73039e-05	Up in NIHL
ACVRL1	1.34225	36.6027	5.13377	2.84002e-07	2.94967e-05	Up in NIHL
ZNF662	-1.17464	27.1242	-5.09497	3.48795e-07	3.55957e-05	Down in NIHL
HSPA7	-0.927895	739.819	-5.09457	3.49529e-07	3.55957e-05	Down in NIHL
PRUNE2	1.18259	57.5669	5.09457	3.49534e-07	3.55957e-05	Up in NIHL
OLIG2	0.989016	207.398	5.09235	3.53645e-07	3.5782e-05	Up in NIHL
NAIP	0.917624	8031.17	5.08961	3.58804e-07	3.60713e-05	Up in NIHL
ERAP2	-0.917723	3554.53	-5.08762	3.62576e-07	3.61525e-05	Down in NIHL
DSP	-1.00662	86.2135	-5.08618	3.65338e-07	3.61525e-05	Down in NIHL
AP1M2	1.31441	37.756	5.08557	3.66528e-07	3.61525e-05	Up in NIHL
EPB42	1.76326	19.6963	5.07733	3.8278e-07	3.75196e-05	Up in NIHL
FBN2	0.937066	636.925	5.07586	3.85739e-07	3.75748e-05	Up in NIHL
OASL	0.928607	974.314	5.07467	3.88163e-07	3.75775e-05	Up in NIHL
C1QC	1.34895	34.2571	5.07085	3.96044e-07	3.81053e-05	Up in NIHL
LEF1-AS1	-1.246	19.9183	-5.04897	4.44197e-07	4.24777e-05	Down in NIHL
FAR2P2	-1.30462	16.2981	-5.03544	4.7675e-07	4.53144e-05	Down in NIHL
ZNF682	-1.12573	32.2837	-5.02891	4.93268e-07	4.66019e-05	Down in NIHL
SEMA3A	-1.33296	14.6108	-5.02752	4.96853e-07	4.66596e-05	Down in NIHL
SNORD17	0.908767	3206.42	5.02498	5.03496e-07	4.70019e-05	Up in NIHL
LAP3	0.91389	1169.73	5.00868	5.48032e-07	5.08567e-05	Up in NIHL
RFPL2	-1.54605	8.87917	-5.00535	5.57598e-07	5.14401e-05	Down in NIHL
PROK2	0.901613	8581.19	5.00154	5.68745e-07	5.21616e-05	Up in NIHL
LY6E	0.903066	3943.5	4.9983	5.7837e-07	5.27359e-05	Up in NIHL
ID1	2.41822	11.9923	4.98377	6.23587e-07	5.65302e-05	Up in NIHL
PTGDR2	0.908038	1170.73	4.97689	6.4615e-07	5.8059e-05	Up in NIHL
AMH	-1.14475	27.8025	-4.97562	6.50385e-07	5.8059e-05	Down in NIHL
SNORA8	1.30584	35.5938	4.97527	6.51557e-07	5.8059e-05	Up in NIHL
RPH3A	0.933454	347.208	4.95384	7.2764e-07	6.44722e-05	Up in NIHL
RTEL1-TNFRSF6B	-1.01016	61.9845	-4.93872	7.86384e-07	6.92857e-05	Down in NIHL
CTGLF12P	-1.16902	24.018	-4.93414	8.05057e-07	7.05347e-05	Down in NIHL
RNU105A	0.895295	1690.44	4.92819	8.29966e-07	7.23131e-05	Up in NIHL
GSTT1	1.26429	38.6154	4.92281	8.53085e-07	7.39168e-05	Up in NIHL
RP11-219B17.1	-1.61624	7.19834	-4.90474	9.35526e-07	8.06146e-05	Down in NIHL
TPST1	-0.902516	395.785	-4.9035	9.41433e-07	8.06803e-05	Down in NIHL
LOC102724345	-1.03908	45.5174	-4.8849	1.03479e-06	8.8199e-05	Down in NIHL
SRRM5	-1.55553	7.8311	-4.8749	1.08864e-06	9.22877e-05	Down in NIHL
LAMP3	1.04174	84.8671	4.87312	1.0985e-06	9.26221e-05	Up in NIHL
ANKRD20A5P	-1.1202	27.6233	-4.86887	1.12237e-06	9.41293e-05	Down in NIHL
FSBP	-1.03939	42.9532	-4.85688	1.19253e-06	9.9481e-05	Down in NIHL
LOC102723859	-1.0277	47.528	-4.84675	1.25501e-06	0.000103995	Down in NIHL
CCL3L3	0.916174	320.451	4.84598	1.2599e-06	0.000103995	Up in NIHL
TFCP2L1	-0.970525	74.7229	-4.84157	1.28817e-06	0.000105771	Down in NIHL
HSD17B7P2	-1.00144	55.903	-4.83837	1.30909e-06	0.000106929	Down in NIHL
SPTSSB	-1.04952	38.2701	-4.82054	1.43168e-06	0.000116337	Down in NIHL
SNORD15B	0.929844	223.139	4.81889	1.4436e-06	0.000116701	Up in NIHL
PADI2	0.865391	14339.5	4.80441	1.55212e-06	0.00012483	Up in NIHL
EGR2	0.909958	293.003	4.79413	1.63385e-06	0.000130733	Up in NIHL
TDRD9	0.928561	208.862	4.79134	1.65674e-06	0.000131507	Up in NIHL
HIST1H2AB	1.29606	31.6899	4.79091	1.66029e-06	0.000131507	Up in NIHL
SNORA73A	0.86287	3098.23	4.77088	1.83422e-06	0.000144553	Up in NIHL
CEACAM8	0.884371	521.788	4.76779	1.86259e-06	0.000146055	Up in NIHL
VNN1	-0.863968	1052.91	-4.76034	1.93268e-06	0.000150797	Down in NIHL
FCGR1B	0.868856	909.344	4.74484	2.08675e-06	0.000161312	Up in NIHL
ANXA3	0.86388	1351.69	4.74471	2.08801e-06	0.000161312	Up in NIHL
C15orf38-AP3S2	-0.974408	58.713	-4.74157	2.12069e-06	0.000161957	Down in NIHL
IDO1	0.91644	214.588	4.74136	2.12283e-06	0.000161957	Up in NIHL
LOC102724141	1.18027	40.7094	4.7408	2.12875e-06	0.000161957	Up in NIHL
TCN1	0.903461	270.487	4.73995	2.13767e-06	0.000161957	Up in NIHL
MXRA8	-1.20864	16.8675	-4.70507	2.53776e-06	0.000191345	Down in NIHL
BATF2	0.909074	212.798	4.7008	2.59139e-06	0.000194454	Up in NIHL
LOC101929661	-1.52366	7.68226	-4.69355	2.68508e-06	0.000200524	Down in NIHL
CA1	1.30188	30.4398	4.6887	2.74941e-06	0.000204356	Up in NIHL
ZNF608	0.933185	145.135	4.67549	2.93248e-06	0.000215498	Up in NIHL
LINC00893	-0.903436	118.998	-4.67501	2.93942e-06	0.000215498	Down in NIHL
USP32P2	-0.889491	154.629	-4.67493	2.94055e-06	0.000215498	Down in NIHL
ZNF132	-0.930612	79.7754	-4.66925	3.02302e-06	0.000220512	Down in NIHL
MILR1	0.887791	272.299	4.66185	3.13385e-06	0.000227538	Up in NIHL
FAM106A	-1.13715	20.899	-4.66085	3.14905e-06	0.000227588	Down in NIHL
DDIT4	0.847188	1432.13	4.65653	3.21586e-06	0.00023135	Up in NIHL
B3GNT5	0.844825	1788.9	4.65381	3.25859e-06	0.000233354	Up in NIHL
SNORA63	0.846722	1142.27	4.64102	3.46691e-06	0.000246866	Up in NIHL
C1orf220	-1.1464	19.6542	-4.64032	3.47876e-06	0.000246866	Down in NIHL
ITGA9	1.11546	45.9786	4.63251	3.61254e-06	0.000255205	Up in NIHL
FCGR2C	-0.838941	1211.55	-4.62754	3.70042e-06	0.000260241	Down in NIHL
LOC101927506	0.980335	87.3133	4.61919	3.85237e-06	0.000269717	Up in NIHL
KLRC3	-0.888265	118.116	-4.59307	4.36778e-06	0.000304444	Down in NIHL
IFITM3	0.827565	7277.9	4.58955	4.44204e-06	0.00030825	Up in NIHL
ZNF253	-0.862566	200.949	-4.5885	4.46444e-06	0.00030844	Down in NIHL
HBA2	-0.856882	229.513	-4.58208	4.60369e-06	0.000316666	Down in NIHL
ROCK1P1	-0.98888	41.3011	-4.58092	4.62931e-06	0.000317037	Down in NIHL
LOC100130520	-0.865153	168.055	-4.56526	4.98878e-06	0.00034017	Down in NIHL
CAMP	0.849758	443.476	4.55988	5.1184e-06	0.000347497	Up in NIHL
CPED1	0.864529	279.913	4.54873	5.39696e-06	0.00036483	Up in NIHL
GALNT14	0.920619	125.363	4.54672	5.44879e-06	0.000366753	Up in NIHL
LOC101927053	-1.61176	5.86866	-4.54082	5.60356e-06	0.000375558	Down in NIHL
THBS4	1.2151	30.2758	4.51786	6.24673e-06	0.000416883	Up in NIHL
SNORD10	0.835258	565.252	4.51606	6.30017e-06	0.000418668	Up in NIHL
RBPMS2	1.05226	52.2061	4.51062	6.46371e-06	0.000427723	Up in NIHL
C7orf13	-0.945967	50.2967	-4.50498	6.63796e-06	0.000437408	Down in NIHL
PKIB	3.07886	8.40498	4.50279	6.70672e-06	0.000438919	Up in NIHL
LOC102724611	-0.864336	132.533	-4.50247	6.71686e-06	0.000438919	Down in NIHL
LILRA5	0.812968	4015.26	4.50072	6.77221e-06	0.0004407	Up in NIHL
KIF26A	1.32684	23.8244	4.49505	6.9552e-06	0.000450737	Up in NIHL
GRID2IP	-1.47327	7.50877	-4.48139	7.41598e-06	0.00047862	Down in NIHL
PTGFR	1.33322	23.2699	4.47588	7.60984e-06	0.000489119	Up in NIHL
AZU1	0.849317	278.532	4.46906	7.85631e-06	0.000501796	Up in NIHL
EBF4	-0.99276	34.1751	-4.46866	7.87106e-06	0.000501796	Down in NIHL
NPIPA2	-1.03357	27.1763	-4.46699	7.93289e-06	0.00050369	Down in NIHL
FCRL3	-0.809225	1256.38	-4.46472	8.01734e-06	0.000505273	Down in NIHL
CHST13	0.850472	266.794	4.46459	8.02225e-06	0.000505273	Up in NIHL
ATP8A2	-0.953929	42.7165	-4.44636	8.73382e-06	0.00054789	Down in NIHL
EREG	0.907205	114.388	4.44298	8.87221e-06	0.000553401	Up in NIHL
CCDC180	-1.42451	7.86176	-4.44249	8.89224e-06	0.000553401	Down in NIHL
NME1-NME2	1.5423	16.468	4.43594	9.16713e-06	0.000568253	Up in NIHL
LOC101929667	1.18216	31.6878	4.43449	9.22892e-06	0.000569831	Up in NIHL
TMLHE-AS1	2.61334	9.08764	4.42554	9.62008e-06	0.000591653	Up in NIHL
PLA2G4C	-0.925712	51.9881	-4.4243	9.67562e-06	0.000592745	Down in NIHL
MS4A3	0.824217	432.049	4.42098	9.82548e-06	0.000599584	Up in NIHL
GDF7	-1.3925	8.59012	-4.41563	1.00717e-05	0.000612229	Down in NIHL
FFAR3	1.03501	49.7155	4.41155	1.02635e-05	0.000621475	Up in NIHL
SLX1B	0.81085	709.372	4.40928	1.03713e-05	0.000625587	Up in NIHL
NPIPB11	-0.8341	165.047	-4.39589	1.10318e-05	0.00066288	Down in NIHL
LOC102723566	-0.901185	60.451	-4.38962	1.13548e-05	0.000679682	Down in NIHL
ADORA3	0.839219	246.44	4.38844	1.14166e-05	0.000680783	Up in NIHL
SCART1	-0.844591	127.753	-4.38741	1.14707e-05	0.000681419	Down in NIHL
AIM2	0.834712	259.222	4.37713	1.20255e-05	0.000709274	Up in NIHL
MS4A4A	0.881862	128.498	4.37704	1.203e-05	0.000709274	Up in NIHL
MEIS2	1.74608	12.4571	4.36679	1.26084e-05	0.000740587	Up in NIHL
DEFA1B	1.38529	19.6519	4.36543	1.26875e-05	0.000742298	Up in NIHL
NPIPA8	-0.888862	65.8058	-4.36466	1.27321e-05	0.000742298	Down in NIHL
HIST1H2BN	0.862471	152.653	4.35407	1.33633e-05	0.000774849	Up in NIHL
C1orf226	1.33581	21.6997	4.35364	1.33893e-05	0.000774849	Up in NIHL
APBA2	-0.792107	781.199	-4.35084	1.35619e-05	0.000781953	Down in NIHL
SEMA5A	0.89879	102.472	4.3461	1.3858e-05	0.0007961	Up in NIHL
RAB15	-0.836154	124.693	-4.337	1.44443e-05	0.000826751	Down in NIHL
NINL	-1.03785	22.5056	-4.30709	1.65415e-05	0.000943348	Down in NIHL
EMR4P	0.799167	420.9	4.28467	1.83007e-05	0.00103989	Up in NIHL
SLFNL1-AS1	-0.883933	57.2711	-4.27931	1.8747e-05	0.00106141	Down in NIHL
RPL23AP7	0.809801	295.375	4.27721	1.89249e-05	0.00106762	Up in NIHL
AP3B2	1.49268	15.7156	4.2687	1.96618e-05	0.00110468	Up in NIHL
DDAH1	2.00634	9.97101	4.26801	1.97226e-05	0.00110468	Up in NIHL
OR3A2	-1.44672	6.60147	-4.26208	2.0253e-05	0.00112805	Down in NIHL
SCARNA16	0.800844	347.449	4.26174	2.02838e-05	0.00112805	Up in NIHL
SHC2	-1.5713	5.14672	-4.2468	2.16841e-05	0.00120167	Down in NIHL
VNN2	0.763881	27611	4.24327	2.20281e-05	0.00121643	Up in NIHL
ADAM23	0.890764	90.0053	4.24058	2.22944e-05	0.00122682	Up in NIHL
ZNF749	-0.840054	85.6215	-4.23519	2.28359e-05	0.00125019	Down in NIHL
SNORA38B	2.34252	8.78207	4.2346	2.28954e-05	0.00125019	Up in NIHL
REEP1	-1.19318	11.8195	-4.23399	2.29583e-05	0.00125019	Down in NIHL
S100B	-0.845081	79.0101	-4.23226	2.31353e-05	0.00125547	Down in NIHL
MATN2	1.37888	18.0599	4.23086	2.32799e-05	0.00125896	Up in NIHL
SUSD2	-0.939892	34.3924	-4.22843	2.3533e-05	0.00126827	Down in NIHL
PPIEL	-0.82722	94.492	-4.20307	2.63317e-05	0.00141425	Down in NIHL
HOXA5	1.45514	15.9498	4.19803	2.69252e-05	0.00143752	Up in NIHL
TMEM200A	0.95868	54.8755	4.19783	2.69483e-05	0.00143752	Up in NIHL
KCNK10	-1.22332	10.322	-4.19035	2.78526e-05	0.00148072	Down in NIHL
IQSEC3	-1.01195	21.6924	-4.18242	2.88417e-05	0.00152812	Down in NIHL
ADAMTS1	-0.810727	111.945	-4.17408	2.99192e-05	0.00157987	Down in NIHL
ADAMTS10	-0.767406	361.528	-4.15884	3.19861e-05	0.00168335	Down in NIHL
RGPD1	-0.777529	231.68	-4.1572	3.22169e-05	0.00168486	Down in NIHL
MMP28	-1.09866	15.4735	-4.15711	3.22297e-05	0.00168486	Down in NIHL
LOC102723461	1.30114	19.2657	4.15332	3.27688e-05	0.00170735	Up in NIHL
LOC730268	0.864658	94.9375	4.15238	3.29034e-05	0.00170738	Up in NIHL
RP11-713P17.3	-1.40617	6.78015	-4.1518	3.29871e-05	0.00170738	Down in NIHL
SAPCD1	-1.41417	6.99338	-4.15029	3.32055e-05	0.00171303	Down in NIHL
HIST1H1E	0.751596	2051.6	4.14631	3.37883e-05	0.00173553	Up in NIHL
DLG5	-0.766404	336.509	-4.1458	3.38629e-05	0.00173553	Down in NIHL
LGR4	-0.888001	43.1895	-4.13888	3.48999e-05	0.00178285	Down in NIHL
AEBP1	-0.800423	117.136	-4.1327	3.58531e-05	0.0018256	Down in NIHL
LTF	0.746799	3133.98	4.13047	3.62025e-05	0.00183499	Up in NIHL
ASPH	0.752669	1188.55	4.13003	3.62715e-05	0.00183499	Up in NIHL
CHDH	1.51162	14.0467	4.12754	3.6667e-05	0.00184557	Up in NIHL
CCL2	1.34735	17.2201	4.12723	3.67161e-05	0.00184557	Up in NIHL
LOC102724335	-1.22032	10.0459	-4.11521	3.8682e-05	0.00193818	Down in NIHL
TMEM63C	-0.787588	139.263	-4.11033	3.95091e-05	0.00197332	Down in NIHL
CADM1	0.818019	140.799	4.10889	3.97565e-05	0.00197937	Up in NIHL
MYO3B	1.00027	41.3716	4.10288	4.08044e-05	0.00202511	Up in NIHL
LOC100506159	-1.09151	14.5363	-4.10127	4.10883e-05	0.00203277	Down in NIHL
TNFSF13B	0.739637	4885.35	4.09806	4.16635e-05	0.00205475	Up in NIHL
IL5RA	0.745752	1293.05	4.09647	4.19496e-05	0.00206237	Up in NIHL
IFIT2	0.738142	9148.21	4.09574	4.20816e-05	0.00206239	Up in NIHL
IFIT5	0.739504	2456.38	4.08473	4.41284e-05	0.00215597	Up in NIHL
FCRL5	-0.76274	237.397	-4.08123	4.47975e-05	0.00218186	Down in NIHL
KIAA0825	0.749513	722.96	4.0797	4.50939e-05	0.0021895	Up in NIHL
BBS5	-0.891881	37.5261	-4.06814	4.73897e-05	0.00229387	Down in NIHL
DDX12P	-0.769321	174.299	-4.06331	4.83825e-05	0.00233472	Down in NIHL
HIST2H4A	0.778345	228.157	4.05739	4.96249e-05	0.00238732	Up in NIHL
CCR8	0.926632	54.1595	4.05368	5.04174e-05	0.00241803	Up in NIHL
CEBPE	0.762059	331.299	4.05089	5.1024e-05	0.0024346	Up in NIHL
EPHX3	-1.29266	8.15008	-4.05066	5.10734e-05	0.0024346	Down in NIHL
LINC00593	1.1709	23.6187	4.046	5.21003e-05	0.00247603	Up in NIHL
LINC01093	1.14461	24.6402	4.02716	5.64542e-05	0.00267484	Up in NIHL
TWIST2	5.86255	10.9622	4.01929	5.8374e-05	0.00275084	Up in NIHL
H2AFB1	-1.4055	6.19321	-4.01915	5.8409e-05	0.00275084	Down in NIHL
CACNA1E	0.751561	380.759	4.01742	5.88378e-05	0.00276273	Up in NIHL
GPRASP2	-1.44471	6.02001	-4.01671	5.90167e-05	0.00276286	Down in NIHL
C21orf67	-1.1634	10.8312	-4.01367	5.97825e-05	0.00278138	Down in NIHL
SLX1A	-0.73384	574.353	-4.01326	5.98856e-05	0.00278138	Down in NIHL
SOCS3	0.723981	5621.65	4.01303	5.99442e-05	0.00278138	Up in NIHL
TPTEP1	0.798199	139.319	4.00913	6.09422e-05	0.00281934	Up in NIHL
DACH1	0.754565	319.245	4.00502	6.2012e-05	0.00286039	Up in NIHL
F2RL1	0.726621	1767.1	4.00414	6.22447e-05	0.00286271	Up in NIHL
KIR2DS2-5	1.73173	10.4356	3.99685	6.4192e-05	0.00294363	Up in NIHL
HIST1H2AK	0.788973	152.14	3.99377	6.50311e-05	0.00297342	Up in NIHL
TRPC3	-1.32432	6.93959	-3.98978	6.61356e-05	0.00300892	Down in NIHL
LOC102723839	5.80839	10.9181	3.98897	6.6362e-05	0.00300892	Up in NIHL
NT5DC3	-0.740744	288.575	-3.98889	6.63831e-05	0.00300892	Down in NIHL
LOC101927699	1.63818	11.5419	3.98784	6.66778e-05	0.00301357	Up in NIHL
RP11-134P9.3	-0.836642	50.8845	-3.97851	6.93488e-05	0.00312528	Down in NIHL
SLED1	0.756894	250.646	3.96902	7.21674e-05	0.00324299	Up in NIHL
GOLGA8B	-0.717441	1796.12	-3.96669	7.28768e-05	0.00326447	Down in NIHL
LOC101929018	-1.30702	7.38105	-3.96609	7.30619e-05	0.00326447	Down in NIHL
SYT1	1.75464	10.2802	3.95789	7.56134e-05	0.00336888	Up in NIHL
RPS6KL1	-1.01469	17.0409	-3.9565	7.60556e-05	0.00337898	Down in NIHL
SLCO2A1	-1.50514	4.81827	-3.95392	7.68796e-05	0.00340594	Down in NIHL
NKX3-1	-0.724781	473.664	-3.9502	7.80865e-05	0.00344966	Down in NIHL
TRIM9	0.843217	78.2178	3.94937	7.83572e-05	0.0034519	Up in NIHL
C8orf31	-0.959248	21.7811	-3.9483	7.87095e-05	0.00345255	Down in NIHL
TNFRSF9	0.725551	703.83	3.94798	7.88122e-05	0.00345255	Up in NIHL
MUC20	-0.841826	44.8405	-3.94634	7.93546e-05	0.00346662	Down in NIHL
HBEGF	0.843641	77.1475	3.9424	8.06687e-05	0.00351424	Up in NIHL
RLN1	-1.12872	11.357	-3.93829	8.20656e-05	0.00356271	Down in NIHL
PCDH8	2.33694	7.09523	3.93779	8.22355e-05	0.00356271	Up in NIHL
DYX1C1	2.47991	6.95316	3.93623	8.27731e-05	0.00357612	Up in NIHL
SLC29A1	0.720536	764.278	3.92745	8.58525e-05	0.00369615	Up in NIHL
PLXDC1	-0.739817	194.929	-3.92697	8.60228e-05	0.00369615	Down in NIHL
SLPI	0.725447	531.686	3.92105	8.81645e-05	0.00377783	Up in NIHL
KANK3	-0.82305	50.6243	-3.91631	8.99159e-05	0.00384237	Down in NIHL
BCL2A1	0.707397	3570.63	3.91516	9.03435e-05	0.00385016	Up in NIHL
SLC16A14	0.893491	52.7423	3.91222	9.14504e-05	0.00388568	Up in NIHL
CHIT1	0.8646	63.5176	3.91164	9.16726e-05	0.00388568	Up in NIHL
ZNF594	-0.761302	108.787	-3.90927	9.25771e-05	0.00391344	Down in NIHL
CR1L	1.53626	11.696	3.90649	9.36454e-05	0.00394796	Up in NIHL
C1QTNF3-AMACR	-1.16704	9.85318	-3.90134	9.56621e-05	0.00401314	Down in NIHL
CMTM8	0.847813	69.671	3.90123	9.57032e-05	0.00401314	Up in NIHL
ASIC3	-0.910925	26.3097	-3.89414	9.85491e-05	0.00411267	Down in NIHL
KIAA1324L	-0.742564	152.06	-3.89401	9.86012e-05	0.00411267	Down in NIHL
NPIPA3	1.32002	15.6814	3.88611	0.000101863	0.00423745	Up in NIHL
UBE2Q2P2	-1.34573	6.20089	-3.88392	0.000102786	0.00426452	Down in NIHL
NUAK1	0.856031	63.0975	3.87297	0.000107515	0.00444897	Up in NIHL
FOSB	-0.698934	2341.88	-3.86901	0.000109276	0.00450995	Down in NIHL
LOC102724299	2.06411	7.47398	3.86708	0.000110145	0.00453388	Up in NIHL
HIST1H3A	0.729134	309.366	3.86634	0.000110482	0.00453583	Up in NIHL
SAP30L-AS1	-1.05627	13.7461	-3.86311	0.000111955	0.0045843	Down in NIHL
LTK	-0.733951	163.111	-3.86233	0.000112311	0.00458692	Down in NIHL
LGALS2	0.726553	324.816	3.86103	0.000112912	0.00459238	Up in NIHL
LINC00639	1.05038	27.3228	3.86077	0.000113031	0.00459238	Up in NIHL
ST6GALNAC1	-0.816032	48.2817	-3.85554	0.000115474	0.00467953	Down in NIHL
IFIT1B	1.45777	13.3039	3.85238	0.000116975	0.00472812	Up in NIHL
CLEC4A	0.700839	1311.75	3.85124	0.000117521	0.004738	Up in NIHL
OCLN	0.752613	171.048	3.85054	0.000117857	0.00473938	Up in NIHL
SLC1A3	1.04823	27.1172	3.84859	0.000118799	0.00476503	Up in NIHL
CSRNP1	0.692375	7004.09	3.84	0.000123034	0.00492232	Up in NIHL
MGST1	0.720231	341.963	3.83618	0.000124963	0.00498432	Up in NIHL
ORM2	-1.08817	11.9162	-3.83568	0.00012522	0.00498432	Down in NIHL
USP43	-1.03938	13.7799	-3.82606	0.000130211	0.00516985	Down in NIHL
HSPG2	-0.7384	124.055	-3.82456	0.000131008	0.00518836	Down in NIHL
ARRDC5	-0.773304	69.789	-3.81875	0.000134131	0.00529197	Down in NIHL
PARD3B	1.06053	24.688	3.81825	0.000134403	0.00529197	Up in NIHL
SERF1A	-0.813549	45.2808	-3.81782	0.000134636	0.00529197	Down in NIHL
GUSBP3	-0.726089	156.983	-3.8134	0.000137069	0.0053741	Down in NIHL
IFI27	3.3054	5.75255	3.81181	0.000137955	0.0053741	Up in NIHL
FAM72B	1.14622	20.3967	3.81176	0.000137982	0.0053741	Up in NIHL
RP11-996F15.2	-0.786817	59.2593	-3.81147	0.000138143	0.0053741	Down in NIHL
ANKRD36B	-0.703068	368.844	-3.81094	0.000138439	0.0053741	Down in NIHL
CD101	0.693285	1199.34	3.80591	0.000141284	0.00547102	Up in NIHL
RP11-701P16.5	0.715218	315.383	3.79663	0.000146675	0.00566578	Up in NIHL
SDCBP2	-1.06175	13.1338	-3.79483	0.000147745	0.00569309	Down in NIHL
CD69	0.693097	965.664	3.79368	0.000148429	0.00570541	Up in NIHL
ANKRD31	-1.01864	14.4802	-3.79186	0.000149521	0.00572595	Down in NIHL
GBP6	0.854779	56.1532	3.79158	0.000149693	0.00572595	Up in NIHL
DDR1	-0.725001	143.357	-3.78827	0.000151702	0.00578865	Down in NIHL
N4BP3	-0.730877	124.973	-3.78725	0.000152324	0.00579828	Down in NIHL
FLJ45079	1.21634	17.444	3.78412	0.000154251	0.00585742	Up in NIHL
KIR3DL2	-0.734194	113.453	-3.77914	0.000157368	0.00596136	Down in NIHL
TCTEX1D4	-0.779922	59.2866	-3.77743	0.000158457	0.00598815	Down in NIHL
CHD5	-1.08274	11.1552	-3.77169	0.000162146	0.00609534	Down in NIHL
BACH2	-0.683188	1380.29	-3.77122	0.000162448	0.00609534	Down in NIHL
TRIB1	0.680115	6341.49	3.77121	0.00016246	0.00609534	Up in NIHL
ATOH8	0.779054	97.8479	3.76985	0.000163349	0.00611408	Up in NIHL
DOK6	1.26546	15.3383	3.76265	0.000168124	0.00627782	Up in NIHL
CSMD1	-1.08598	11.1841	-3.75901	0.000170587	0.00634909	Down in NIHL
LOC101928139	-0.930364	20.0199	-3.75864	0.000170842	0.00634909	Down in NIHL
SLC5A10	2.23125	6.81679	3.75473	0.000173531	0.00643378	Up in NIHL
ATP1A4	-1.21408	7.51536	-3.74927	0.000177348	0.00654645	Down in NIHL
LOC100506730	-0.840299	33.2124	-3.74919	0.000177405	0.00654645	Down in NIHL
TNNT3	-0.895317	23.9717	-3.74758	0.00017855	0.00657323	Down in NIHL
LOC102724190	-0.77962	55.6826	-3.74533	0.000180156	0.00661683	Down in NIHL
LPAR3	1.01101	27.1006	3.74417	0.000180992	0.00661699	Up in NIHL
FBN1	0.786377	85.7787	3.74415	0.000181004	0.00661699	Up in NIHL
FOLR3	0.702836	331.958	3.74	0.000184024	0.00669702	Up in NIHL
C17orf51	-0.719725	131.182	-3.73996	0.000184047	0.00669702	Down in NIHL
ASIC1	-1.20685	7.63648	-3.73914	0.000184654	0.00670353	Down in NIHL
LOC729162	0.718244	213.888	3.73557	0.00018729	0.00678353	Up in NIHL
MTMR9LP	-1.11709	9.99432	-3.73488	0.000187805	0.00678652	Down in NIHL
GBP1P1	1.8327	8.21559	3.73248	0.000189601	0.00683455	Up in NIHL
CAMK1	0.69194	484.021	3.73195	0.000190006	0.00683455	Up in NIHL
PAX8-AS1	-0.682682	555.364	-3.73095	0.000190761	0.00684599	Down in NIHL
SRXN1	0.674705	2387.4	3.72681	0.000193917	0.00694338	Up in NIHL
LOC102725018	3.2297	5.37307	3.72212	0.000197558	0.0070534	Up in NIHL
C1orf145	-0.845992	30.4982	-3.7217	0.000197889	0.0070534	Down in NIHL
BLVRA	0.70106	311.799	3.72092	0.000198498	0.00705907	Up in NIHL
LOC101930164	1.1884	17.6249	3.71635	0.000202124	0.00717176	Up in NIHL
DDTL	-0.804261	41.0349	-3.7132	0.000204658	0.00724527	Down in NIHL
EPPK1	-0.680237	506.455	-3.71153	0.000206011	0.00727674	Down in NIHL
SPATS2L	0.725236	167.883	3.70995	0.000207298	0.00730573	Up in NIHL
LOC283028	1.12267	19.6281	3.7086	0.000208408	0.00732839	Up in NIHL
ZNF737	-0.674263	865.285	-3.70689	0.000209823	0.00736165	Down in NIHL
LOC101929959	-1.10061	9.94846	-3.70466	0.000211674	0.00741001	Down in NIHL
TRPC6	0.790076	75.6068	3.70125	0.000214542	0.00749369	Up in NIHL
STAC	2.07166	6.92882	3.69932	0.000216176	0.00753398	Up in NIHL
LOC101927254	1.24398	15.055	3.69804	0.000217271	0.00755534	Up in NIHL
HTATSF1P2	0.674838	958.149	3.69371	0.000221002	0.00766259	Up in NIHL
TMEM191B	2.0627	6.97201	3.69333	0.000221332	0.00766259	Up in NIHL
PCSK4	-0.962987	16.445	-3.69223	0.000222298	0.00767907	Down in NIHL
KRT86	1.81169	7.89157	3.68232	0.000231119	0.00796626	Up in NIHL
PPAN-P2RY11	-0.691736	207.929	-3.68057	0.000232715	0.00800367	Down in NIHL
LOC101929479	-0.7635	55.954	-3.67752	0.000235516	0.00808226	Down in NIHL
EDN3	1.63815	9.15376	3.6721	0.000240568	0.00823761	Up in NIHL
AUTS2	-0.670151	646.199	-3.67085	0.000241745	0.0082569	Down in NIHL
TIPARP-AS1	1.55208	10.0595	3.67039	0.000242184	0.0082569	Up in NIHL
WNT16	-0.923594	18.9947	-3.66928	0.000243237	0.00825822	Down in NIHL
HAR1A	-0.798579	40.0083	-3.66872	0.000243765	0.00825822	Down in NIHL
HIST1H2BL	0.761273	93.3775	3.66868	0.000243803	0.00825822	Up in NIHL
FLJ31945	0.726073	144.286	3.66687	0.000245539	0.00829911	Up in NIHL
ABHD14A-ACY1	1.54879	9.59351	3.65573	0.000256448	0.00864918	Up in NIHL
DSC1	-0.724367	87.8073	-3.65435	0.000257837	0.00867738	Down in NIHL
LOC101928993	-0.759535	55.7651	-3.65283	0.000259363	0.00870197	Down in NIHL
SLX1A-SULT1A3	-0.67121	441.903	-3.65252	0.000259677	0.00870197	Down in NIHL
LINC00925	-0.718559	95.5952	-3.64992	0.000262319	0.00877175	Down in NIHL
CCDC64B	0.901618	36.7965	3.64444	0.000267979	0.00894195	Up in NIHL
LGSN	1.53513	9.86778	3.64303	0.000269444	0.00897175	Up in NIHL
SMA4	-0.669445	435.33	-3.64176	0.000270783	0.00899724	Down in NIHL
HIST1H2AJ	0.729719	125.918	3.63949	0.00027318	0.00905768	Up in NIHL
MAP1B	-0.807064	34.8812	-3.632	0.000281238	0.00929429	Down in NIHL
RNR1	1.27429	13.718	3.63175	0.000281502	0.00929429	Up in NIHL
FLJ42258	-0.759631	52.8284	-3.63111	0.000282205	0.00929796	Down in NIHL
XAF1	0.658046	1886.49	3.62908	0.000284433	0.00935172	Up in NIHL
COL4A2	2.76434	5.43079	3.62725	0.000286455	0.00938664	Up in NIHL
LOC101927632	-1.06926	10.7395	-3.62704	0.000286693	0.00938664	Down in NIHL
RNASE2	0.674817	425.543	3.62596	0.000287889	0.00940616	Up in NIHL
CD24	0.659736	1242.48	3.6239	0.000290192	0.00946114	Up in NIHL
DNAH17	-1.05661	11.3506	-3.6233	0.000290874	0.00946114	Down in NIHL
SLC4A10	-0.684412	185.089	-3.62284	0.000291381	0.00946114	Down in NIHL
NRIP3	0.865845	41.6154	3.6189	0.000295859	0.00958133	Up in NIHL
CEACAM1	0.660744	986.84	3.61851	0.000296304	0.00958133	Up in NIHL
BTNL9	-1.10535	9.2487	-3.61496	0.000300396	0.00969364	Down in NIHL
TGM3	0.68635	262.458	3.61392	0.000301597	0.00971241	Up in NIHL
LPCAT2	0.651309	6876.85	3.61224	0.000303562	0.00975565	Up in NIHL
DRP2	1.77431	7.58829	3.61013	0.000306039	0.00981516	Up in NIHL
KHDRBS3	1.6489	8.54637	3.60519	0.00031192	0.00996584	Up in NIHL
SLC22A4	0.660946	767.679	3.60461	0.000312616	0.00996584	Up in NIHL
ZNF485	-0.756118	51.6723	-3.60459	0.000312644	0.00996584	Down in NIHL
CYYR1	0.896723	35.657	3.60096	0.000317049	0.0100858	Up in NIHL
ANKRD20A3	2.48309	5.5149	3.59733	0.000321495	0.0102065	Up in NIHL
KNDC1	0.725013	118.611	3.5957	0.000323525	0.0102502	Up in NIHL
CYB5R2	1.75734	7.89012	3.59481	0.000324633	0.0102646	Up in NIHL
LCN2	0.671446	379.157	3.59358	0.000326163	0.0102922	Up in NIHL
RP11-214C8.2	-0.868108	22.1856	-3.58968	0.000331079	0.0104263	Down in NIHL
LOC100507460	-0.778519	40.9221	-3.589	0.000331947	0.0104327	Down in NIHL
HES4	0.736634	100.511	3.58524	0.000336766	0.010563	Up in NIHL
SCNN1D	-0.723535	72.9645	-3.58431	0.000337965	0.0105763	Down in NIHL
LOC642846	-0.741891	58.4192	-3.58387	0.000338538	0.0105763	Down in NIHL
MMP14	0.726586	111.543	3.57994	0.000343671	0.0107153	Up in NIHL
SPACA6P	-0.73215	64.5169	-3.57797	0.000346275	0.0107751	Down in NIHL
COL5A2	1.16197	16.2431	3.57338	0.000352398	0.0109439	Up in NIHL
LOC100507747	-0.677788	167.032	-3.56946	0.000357724	0.0110873	Down in NIHL
LOC101927028	1.31408	12.4485	3.56541	0.000363289	0.0112376	Up in NIHL
SLC2A5	0.743031	89.1736	3.5627	0.000367063	0.011332	Up in NIHL
LPL	-0.767594	42.5032	-3.56109	0.00036932	0.0113679	Down in NIHL
HAUS4	0.648448	1206.37	3.56084	0.000369676	0.0113679	Up in NIHL
LINC00565	-0.742054	54.0418	-3.55639	0.000375988	0.0115394	Down in NIHL
MYLK4	-0.769251	41.6747	-3.55461	0.000378533	0.0115948	Down in NIHL
HIST1H2AH	0.713101	123.285	3.55147	0.000383089	0.0116957	Up in NIHL
LOC729652	-0.907477	17.6083	-3.55131	0.000383319	0.0116957	Down in NIHL
HRH4	0.659793	440.423	3.55012	0.000385061	0.0117257	Up in NIHL
HSPA6	0.640624	4740.72	3.54961	0.000385797	0.0117257	Up in NIHL
CRTAM	-0.665565	208.404	-3.5408	0.000398908	0.0121007	Down in NIHL
DMRTC2	1.31928	12.3788	3.53956	0.000400788	0.0121343	Up in NIHL
RAB34	0.678797	218.498	3.53903	0.000401599	0.0121354	Up in NIHL
HIST1H2BG	0.687475	178.025	3.53545	0.000407074	0.0122772	Up in NIHL
ABTB2	0.668858	276.055	3.53283	0.000411141	0.012376	Up in NIHL
GPR84	0.788952	57.5899	3.53178	0.000412766	0.0124012	Up in NIHL
FAM35DP	1.73711	7.64128	3.52772	0.000419157	0.0125466	Up in NIHL
MYL9	0.661315	345.206	3.52769	0.000419206	0.0125466	Up in NIHL
NR4A2	0.658513	383.358	3.52649	0.000421105	0.0125794	Up in NIHL
ERG	0.936303	28.0908	3.52583	0.000422154	0.0125868	Up in NIHL
LOC100272216	-0.728767	58.4541	-3.52272	0.000427138	0.0127112	Down in NIHL
MTSS1L	-0.705022	78.9543	-3.52084	0.000430184	0.0127776	Down in NIHL
LRRC70	0.733479	88.8933	3.518	0.000434819	0.0128909	Up in NIHL
MUC16	1.00387	22.6008	3.51602	0.000438069	0.0129252	Up in NIHL
UBE2D1	0.634356	5191.39	3.51585	0.000438341	0.0129252	Up in NIHL
CNN3	-0.891877	18.2371	-3.51579	0.000438449	0.0129252	Down in NIHL
RAPGEF3	1.08272	17.8958	3.51417	0.000441125	0.0129646	Up in NIHL
GPR125	-0.76953	38.4401	-3.51398	0.00044144	0.0129646	Down in NIHL
INSC	0.983218	24.3715	3.51259	0.000443765	0.0130085	Up in NIHL
MTUS1	-0.735614	52.7124	-3.5116	0.00044541	0.0130324	Down in NIHL
CNKSR3	1.11409	16.727	3.50783	0.000451773	0.0131629	Up in NIHL
CACNG6	0.696249	137.289	3.50774	0.000451933	0.0131629	Up in NIHL
FCGR2A	0.631389	28541.4	3.50747	0.00045239	0.0131629	Up in NIHL
ARHGEF17	0.752838	72.1342	3.50607	0.000454772	0.0132078	Up in NIHL
CHURC1-FNTB	0.701945	125.289	3.50437	0.000457693	0.013268	Up in NIHL
LOC101929141	1.31778	12.041	3.50359	0.000459035	0.0132824	Up in NIHL
DDX58	0.632537	3894.05	3.50251	0.000460896	0.0133117	Up in NIHL
OSBPL1A	0.657434	332.866	3.50192	0.000461914	0.0133165	Up in NIHL
CLDND2	-0.771521	36.9443	-3.49767	0.000469334	0.0135056	Down in NIHL
PIPSL	-1.05035	10.1004	-3.49612	0.000472075	0.0135596	Down in NIHL
CLEC1A	0.781121	57.0341	3.49314	0.000477369	0.0136866	Up in NIHL
AMDHD1	1.00919	21.7563	3.49077	0.000481627	0.0137835	Up in NIHL
HIST1H2BB	0.78962	53.5935	3.4894	0.000484101	0.0138291	Up in NIHL
COL10A1	1.65872	7.71187	3.48758	0.000487405	0.0138981	Up in NIHL
ZNF708	-0.635598	692.954	-3.48462	0.00049284	0.0140276	Down in NIHL
DKK3	-0.835503	23.5908	-3.47994	0.000501517	0.0142487	Down in NIHL
DDX11	-0.643272	340.087	-3.47844	0.000504337	0.0143029	Down in NIHL
FASLG	-0.651535	223.282	-3.47553	0.000509851	0.0144332	Down in NIHL
USP18	0.716099	96.0694	3.47373	0.000513274	0.0145039	Up in NIHL
CYSTM1	0.633708	1018.65	3.47258	0.000515489	0.0145403	Up in NIHL
ARL17A	-0.628089	1394.09	-3.46704	0.000526215	0.0147993	Down in NIHL
GLI3	-1.00521	11.0181	-3.46675	0.000526785	0.0147993	Down in NIHL
MARCO	0.857058	36.2956	3.46639	0.000527501	0.0147993	Up in NIHL
MMP8	0.640736	520.926	3.46498	0.000530263	0.0148166	Up in NIHL
OLR1	0.728869	82.5402	3.46415	0.000531913	0.0148166	Up in NIHL
LILRB2-2	0.735198	78.1208	3.4641	0.000532007	0.0148166	Up in NIHL
LOC101927116	-1.11413	7.80566	-3.46382	0.000532554	0.0148166	Down in NIHL
RNASE4	0.691203	129.8	3.46339	0.00053341	0.0148166	Up in NIHL
SERPINB10	0.898664	30.1712	3.46287	0.000534451	0.0148166	Up in NIHL
LOC101929007	-0.631862	674.407	-3.46273	0.00053473	0.0148166	Down in NIHL
ENTPD1-AS1	0.851195	37.2363	3.46023	0.000539723	0.0149285	Up in NIHL
LOC102723959	-0.736316	46.9574	-3.45862	0.000542951	0.0149914	Down in NIHL
CXCL5	0.639225	525.377	3.45774	0.000544722	0.0149931	Up in NIHL
C17orf72	-0.845076	21.4043	-3.45764	0.000544927	0.0149931	Down in NIHL
DUSP2	0.63305	815.181	3.45703	0.000546163	0.0150008	Up in NIHL
FOXJ1	-0.997752	11.1782	-3.45401	0.00055231	0.0151431	Down in NIHL
SGK223	-0.630412	648.856	-3.45298	0.000554423	0.0151745	Down in NIHL
LOC102723569	-0.816347	25.264	-3.45167	0.000557121	0.0152218	Down in NIHL
BACE2	0.644203	380.096	3.44997	0.000560646	0.0152915	Up in NIHL
COLQ	-0.652162	181.295	-3.4475	0.000565794	0.0154051	Down in NIHL
PIWIL4	0.681918	138.968	3.43934	0.000583131	0.0158496	Up in NIHL
ALOX15B	-0.778842	31.7654	-3.43639	0.000589523	0.0159776	Down in NIHL
RIPK4	-0.927752	14.7418	-3.43623	0.000589878	0.0159776	Down in NIHL
CRB3	-0.910592	15.41	-3.43236	0.000598346	0.0161791	Down in NIHL
RP11-333A23.4	-1.2101	5.95184	-3.42959	0.000604498	0.0163173	Down in NIHL
NPTX1	1.19153	13.7907	3.42807	0.000607878	0.0163803	Up in NIHL
SCN5A	1.68538	7.45385	3.42721	0.00060982	0.0163933	Up in NIHL
GRIN3A	1.05199	18.4512	3.42693	0.000610449	0.0163933	Up in NIHL
NLRP2	-0.692218	72.7656	-3.4259	0.000612767	0.0164274	Down in NIHL
ATP7B	0.695834	109.074	3.42506	0.000614663	0.0164501	Up in NIHL
APCDD1	0.850144	35.4766	3.42359	0.000617996	0.0165111	Up in NIHL
ZNF286B	-0.739348	42.2819	-3.42292	0.00061952	0.0165237	Down in NIHL
TNFAIP6	0.6254	775.819	3.41241	0.000643909	0.0171356	Up in NIHL
FLJ44511	-0.84093	20.6362	-3.4121	0.000644646	0.0171356	Down in NIHL
AVIL	-0.638378	234.783	-3.41085	0.000647609	0.0171852	Down in NIHL
PCDH12	0.836468	37.0825	3.41012	0.000649346	0.0172022	Up in NIHL
ZNF439	-0.684678	76.5785	-3.4075	0.000655607	0.0173157	Down in NIHL
A1BG	0.793471	46.2988	3.4074	0.000655838	0.0173157	Up in NIHL
FAM153B	-1.01412	10.3923	-3.40584	0.000659617	0.0173862	Down in NIHL
ARHGAP39	-1.04995	8.92867	-3.40205	0.000668812	0.017599	Down in NIHL
ABCA13	0.62364	758.778	3.4015	0.000670181	0.0176054	Up in NIHL
ZNF492	-0.945717	12.9635	-3.39972	0.000674545	0.0176905	Down in NIHL
IFI35	0.623359	736.286	3.39808	0.000678614	0.0177674	Up in NIHL
AC022007.5	-0.819621	23.327	-3.39722	0.000680749	0.0177937	Down in NIHL
SLX1B-SULT1A4	0.649961	223.662	3.39639	0.00068282	0.0178181	Up in NIHL
LOC102724135	1.26176	12.0547	3.3928	0.000691828	0.0180232	Up in NIHL
C19orf83	1.03615	18.507	3.39193	0.00069403	0.0180253	Up in NIHL
PNMA6A	-0.744184	38.6521	-3.39186	0.000694208	0.0180253	Down in NIHL
NPIPA7	-0.875197	16.5837	-3.39	0.000698922	0.0181177	Down in NIHL
TUBBP5	0.745633	61.1394	3.3867	0.000707384	0.0183068	Up in NIHL
RASSF8	-0.951486	12.2932	-3.38438	0.000713398	0.018432	Down in NIHL
KLLN	0.657979	173.554	3.38033	0.00072399	0.0186749	Up in NIHL
CCDC114	-0.790915	26.8887	-3.37896	0.000727617	0.0187376	Down in NIHL
ROPN1L	0.630419	367.376	3.37217	0.000745787	0.0191741	Up in NIHL
TGFBR3L	-0.970775	11.8004	-3.3714	0.000747873	0.0191962	Down in NIHL
PLS3	-0.986807	10.7008	-3.3697	0.000752506	0.0192836	Down in NIHL
GCSAML	0.652139	184.14	3.36654	0.000761185	0.0194742	Up in NIHL
SMPDL3A	0.652581	181.936	3.36501	0.000765396	0.0195306	Up in NIHL
TRNP1	0.923048	24.962	3.36484	0.00076588	0.0195306	Up in NIHL
BZRAP1	-0.609665	1237.59	-3.36235	0.000772833	0.0196759	Down in NIHL
STARD9	-0.618763	414.503	-3.36179	0.000774382	0.0196834	Down in NIHL
NT5E	-0.626834	255.212	-3.35959	0.000780573	0.0198086	Down in NIHL
LOC102723643	0.653589	173.928	3.35872	0.000783048	0.0198393	Up in NIHL
SETD6	-0.638862	161.574	-3.35732	0.000787009	0.0198896	Down in NIHL
DDX11L9	0.785918	45.1862	3.35713	0.000787568	0.0198896	Up in NIHL
RP11-418J17.1	-0.945137	12.3502	-3.35586	0.000791179	0.0199487	Down in NIHL
RNVU1-14	-0.717242	45.3129	-3.35409	0.000796254	0.0200444	Down in NIHL
RBMS3	-0.808126	23.1799	-3.35211	0.000801976	0.0201244	Down in NIHL
ZNF546	-0.651614	114.005	-3.3519	0.000802597	0.0201244	Down in NIHL
MRPL45P2	-0.77185	29.0995	-3.35166	0.000803282	0.0201244	Down in NIHL
FAM66C	-0.782571	26.1958	-3.33437	0.000854928	0.0213841	Down in NIHL
C3AR1	0.604457	1816.43	3.33317	0.000858636	0.0214426	Up in NIHL
THRB	-0.730047	38.6114	-3.33171	0.000863134	0.0215125	Down in NIHL
CACHD1	-0.731038	38.3322	-3.33138	0.000864177	0.0215125	Down in NIHL
FRMPD3	-0.638954	139.999	-3.33079	0.000865987	0.0215234	Down in NIHL
STXBP6	-1.21699	5.53334	-3.32983	0.000868999	0.0215582	Down in NIHL
LOC102723728	-0.651061	105.97	-3.32946	0.000870135	0.0215582	Down in NIHL
LOC102724273	-0.926043	12.9486	-3.32738	0.000876666	0.0216857	Down in NIHL
NFIL3	0.600576	4038.62	3.32614	0.000880563	0.0217061	Up in NIHL
LOC729887	1.70882	6.84193	3.32608	0.000880755	0.0217061	Up in NIHL
CDCA2	0.995658	19.1344	3.3258	0.000881647	0.0217061	Up in NIHL
PLGLB1	-0.638437	138.451	-3.32537	0.000883027	0.0217061	Down in NIHL
ZNF563	-0.712723	44.6099	-3.32483	0.000884715	0.0217136	Down in NIHL
AIFM2	-0.664462	80.3841	-3.32104	0.000896839	0.0219768	Down in NIHL
PA2G4P4	-0.767362	28.2527	-3.31844	0.000905207	0.0221156	Down in NIHL
EPHA1	-0.628118	179.522	-3.31812	0.000906239	0.0221156	Down in NIHL
PPP1R3G	1.703	6.99244	3.31797	0.000906737	0.0221156	Up in NIHL
CPA3	0.655546	141.514	3.3165	0.000911514	0.0221976	Up in NIHL
LOC440300	-0.853797	17.0878	-3.31495	0.000916587	0.0222866	Down in NIHL
HIST2H3D	0.670852	111.686	3.31393	0.000919961	0.022334	Up in NIHL
LOC101929668	-0.61992	236.535	-3.31323	0.000922241	0.0223547	Down in NIHL
ZNF225	-0.659641	84.4875	-3.31237	0.000925083	0.022389	Down in NIHL
REG4	-1.01633	9.19677	-3.30995	0.000933136	0.0225194	Down in NIHL
PDK4	0.604113	986.01	3.30954	0.000934496	0.0225194	Up in NIHL
PTPRU	1.43921	8.64889	3.30945	0.000934779	0.0225194	Up in NIHL
INSL3	0.750006	52.5485	3.30887	0.000936728	0.0225318	Up in NIHL
XRRA1	-0.608448	425.664	-3.30738	0.000941743	0.0225993	Down in NIHL
OLIG1	0.61131	522.035	3.30718	0.00094242	0.0225993	Up in NIHL
CRHR1-IT1	-0.68583	57.1593	-3.30517	0.000949203	0.0226993	Down in NIHL
TMEM176B	-0.601784	803.638	-3.30508	0.000949483	0.0226993	Down in NIHL
ZNF90	-0.674227	66.448	-3.29967	0.000967974	0.0231061	Down in NIHL
CLHC1	-0.689974	53.9987	-3.29784	0.000974325	0.0232224	Down in NIHL
SPON2	-0.597076	1488.71	-3.29715	0.000976723	0.0232442	Down in NIHL
FAM156A	0.693476	81.2308	3.29644	0.000979168	0.023261	Up in NIHL
KLHL33	-0.994325	9.80636	-3.29594	0.00098093	0.023261	Down in NIHL
XKR7	1.17681	12.7189	3.29527	0.000983271	0.023261	Up in NIHL
WEE2-AS1	-0.978007	10.5092	-3.29525	0.000983359	0.023261	Down in NIHL
G0S2	0.599815	1178.89	3.29372	0.000988725	0.0233527	Up in NIHL
IL34	0.954384	20.5366	3.29185	0.000995323	0.0234732	Up in NIHL
OR7D2	1.17804	12.5101	3.28023	0.00103721	0.0244242	Up in NIHL
IGLL5	-0.599706	587.318	-3.27943	0.00104017	0.0244572	Down in NIHL
WDR31	-1.0098	9.12518	-3.27883	0.0010424	0.0244729	Down in NIHL
LOC101929241	-0.800431	21.6367	-3.27622	0.00105208	0.0246632	Down in NIHL
SLC2A3	0.589361	21292.8	3.27347	0.00106235	0.0248668	Up in NIHL
NOD2	0.591835	2752.1	3.27237	0.0010665	0.0248977	Up in NIHL
SCARNA6	0.607937	436.163	3.27214	0.00106737	0.0248977	Up in NIHL
ACPP	0.594985	1335.66	3.27186	0.00106843	0.0248977	Up in NIHL
WNK4	-1.01289	9.2067	-3.27062	0.0010731	0.0249695	Down in NIHL
DRAXIN	-0.727512	35.4832	-3.26978	0.00107631	0.0250071	Down in NIHL
ZNF554	-0.647726	89.5206	-3.26862	0.00108074	0.0250728	Down in NIHL
LOC391322	1.65507	7.29206	3.26571	0.00109188	0.0252828	Up in NIHL
MAFA	-1.08727	7.36982	-3.26542	0.00109302	0.0252828	Down in NIHL
NAT8L	-0.92978	11.9044	-3.26391	0.00109887	0.0253547	Down in NIHL
EOMES	-0.591767	1249.21	-3.26378	0.00109936	0.0253547	Down in NIHL
ZNF433	-1.18003	5.65237	-3.26263	0.00110384	0.0254207	Down in NIHL
ZNF514	-0.616984	181.888	-3.2608	0.00111097	0.0255405	Down in NIHL
DDX11L2	0.652672	124.482	3.26046	0.0011123	0.0255405	Up in NIHL
THBD	0.589188	2791.07	3.25799	0.00112205	0.0257267	Up in NIHL
CD109	0.645992	136.115	3.25737	0.00112452	0.0257299	Up in NIHL
SDC2	-0.63652	107.406	-3.25713	0.00112547	0.0257299	Down in NIHL
TLR5	0.591125	1583.94	3.25607	0.00112966	0.0257882	Up in NIHL
LOC102723902	1.27284	10.1487	3.25416	0.00113729	0.0259246	Up in NIHL
LOC100134868	-0.834861	17.3332	-3.24631	0.00116913	0.0266015	Down in NIHL
NRADDP	-0.715533	37.6468	-3.24582	0.00117111	0.0266015	Down in NIHL
HIST1H2BD	0.592682	954.053	3.24559	0.00117207	0.0266015	Up in NIHL
FBLN2	-0.679137	53.692	-3.24493	0.00117479	0.0266247	Down in NIHL
CDC42EP1	0.650611	119.642	3.23934	0.00119808	0.0271132	Up in NIHL
SPR	0.953014	20.0351	3.23893	0.00119981	0.0271132	Up in NIHL
LOC102724543	-0.759928	26.2841	-3.23475	0.00121751	0.0274736	Down in NIHL
DEPDC1B	0.867263	26.3721	3.23352	0.00122273	0.0275519	Up in NIHL
TMEM45B	0.610391	278.246	3.22878	0.00124318	0.0279664	Up in NIHL
LOC101928236	1.06153	15.3255	3.22843	0.0012447	0.0279664	Up in NIHL
ITGA2B	0.583103	3058.69	3.22583	0.0012561	0.0281823	Up in NIHL
RIMBP3C	-0.603297	233.842	-3.2225	0.00127076	0.0284704	Down in NIHL
LOC101928055	-0.706871	38.6929	-3.22097	0.00127757	0.0285821	Down in NIHL
ZNF582-AS1	-0.786387	21.8522	-3.21845	0.00128885	0.0287936	Down in NIHL
SEC14L1P1	-0.660499	61.8104	-3.2108	0.00132365	0.0295288	Down in NIHL
MARCKS	0.578189	13042.5	3.21007	0.00132703	0.0295622	Up in NIHL
KIAA1024	0.667241	87.2407	3.20776	0.00133775	0.0297587	Up in NIHL
LOC102723589	-1.02331	8.13775	-3.20671	0.00134264	0.0298253	Down in NIHL
SERTAD3	0.58371	1151.85	3.20465	0.00135225	0.0299267	Up in NIHL
TEN1-CDK3	-0.631243	96.372	-3.20419	0.00135443	0.0299267	Down in NIHL
CCDC102B	-1.10712	6.46962	-3.2038	0.00135626	0.0299267	Down in NIHL
ATAT1	-0.640877	81.1265	-3.20372	0.00135666	0.0299267	Down in NIHL
NIPSNAP3A	0.594984	439.015	3.2037	0.00135675	0.0299267	Up in NIHL
NEFL	0.639842	125.798	3.20269	0.00136151	0.029948	Up in NIHL
ZFP3	-0.593034	327.495	-3.20268	0.00136153	0.029948	Down in NIHL
RPH3AL	0.66639	87.4276	3.20179	0.00136578	0.0299993	Up in NIHL
CACNB4	0.599509	341.819	3.19973	0.00137558	0.0301724	Up in NIHL
LINC01134	-0.994583	9.06095	-3.19907	0.00137872	0.0301989	Down in NIHL
IFITM1	0.576056	7610.64	3.19574	0.00139475	0.0305074	Up in NIHL
KLKB1	-1.00689	8.6425	-3.19513	0.00139767	0.0305288	Down in NIHL
SCGB3A1	1.29947	9.34623	3.19242	0.00141085	0.0307737	Up in NIHL
GPR34	0.602063	289.734	3.19167	0.00141451	0.0308108	Up in NIHL
ABCB1	-0.587194	383.704	-3.18411	0.001452	0.0315766	Down in NIHL
FBXO39	1.08255	13.7306	3.18377	0.00145369	0.0315766	Up in NIHL
BCAT1	0.587305	540.037	3.18091	0.00146815	0.0318465	Up in NIHL
TMEM56-RWDD3	0.601347	276.045	3.18029	0.00147126	0.0318699	Up in NIHL
CACNA1D	0.651526	97.8217	3.17717	0.00148717	0.0321701	Up in NIHL
TREML1	0.585977	556.911	3.17625	0.00149192	0.0322284	Up in NIHL
C5orf63	-0.634247	79.4436	-3.16511	0.00155025	0.0334424	Down in NIHL
FAM222A	-0.827528	16.4079	-3.16269	0.00156317	0.0336579	Down in NIHL
TCL1B	1.22898	10.3055	3.16244	0.00156454	0.0336579	Up in NIHL
FZD6	0.697181	59.1092	3.16101	0.00157221	0.0337767	Up in NIHL
ANXA5	0.569822	4252.79	3.15652	0.00159661	0.034254	Up in NIHL
HP	0.605624	209.545	3.15574	0.00160093	0.0342998	Up in NIHL
BCORP1	-0.60944	125.118	-3.15322	0.00161481	0.0345498	Down in NIHL
TVP23C-CDRT4	-0.906344	11.3519	-3.15246	0.00161901	0.0345926	Down in NIHL
DIXDC1	0.699239	56.7602	3.15146	0.00162457	0.0346642	Up in NIHL
SNORA23	0.912701	20.7157	3.15043	0.00163028	0.0347387	Up in NIHL
PRICKLE3	0.594865	282.254	3.14976	0.00163407	0.0347722	Up in NIHL
HLA-A	0.566517	88446.3	3.1482	0.00164278	0.0349102	Up in NIHL
OBSCN	-0.571151	1133.72	-3.14751	0.00164668	0.0349389	Down in NIHL
GPR160	0.571799	1444.84	3.14717	0.00164858	0.0349389	Up in NIHL
ZNF626	-0.583931	304.289	-3.14657	0.00165196	0.0349632	Down in NIHL
IL4R	0.566639	8339.15	3.14403	0.0016664	0.0352213	Up in NIHL
ADM5	-0.668608	47.2471	-3.13886	0.00169605	0.0357997	Down in NIHL
EML5	-0.610905	111.663	-3.13603	0.0017125	0.0360982	Down in NIHL
GHRLOS	-0.60383	132.633	-3.13561	0.00171499	0.0361022	Down in NIHL
MSANTD2	-0.586509	239.005	-3.13505	0.00171823	0.0361219	Down in NIHL
LPIN3	-1.07278	6.73824	-3.1342	0.00172326	0.0361792	Down in NIHL
IGFBP7	0.585183	367.68	3.13283	0.00173128	0.0362989	Up in NIHL
MERTK	0.601578	206.263	3.13214	0.00173538	0.0363365	Up in NIHL
LOC101928556	-1.12444	5.83861	-3.13156	0.00173878	0.0363591	Down in NIHL
HES1	0.697897	55.4136	3.13039	0.00174573	0.0364558	Up in NIHL
LDLRAD2	-0.868006	13.1808	-3.12901	0.00175398	0.0365794	Down in NIHL
SCML1	-0.598479	147.759	-3.12826	0.00175846	0.036624	Down in NIHL
RP11-473M20.7	-0.613937	100.238	-3.12597	0.00177217	0.0368606	Down in NIHL
LOC100499484	-0.664687	47.4871	-3.12489	0.00177873	0.0369482	Down in NIHL
HPGD	0.600317	202.215	3.12213	0.00179545	0.037246	Up in NIHL
CAPG	0.566394	1597.21	3.12036	0.00180628	0.0374212	Up in NIHL
WFIKKN1	-0.728703	27.1199	-3.11659	0.00182957	0.0378295	Down in NIHL
SEZ6	0.733065	43.4611	3.11639	0.00183081	0.0378295	Up in NIHL
LRRC56	-0.624254	79.676	-3.11577	0.00183466	0.0378591	Down in NIHL
TRPV3	-0.746213	23.682	-3.11059	0.00186714	0.0384605	Down in NIHL
VCAM1	1.12312	11.7355	3.11034	0.0018687	0.0384605	Up in NIHL
LPHN1	-0.567949	618.158	-3.10801	0.00188354	0.0387149	Down in NIHL
LOC101927838	-1.0797	6.31484	-3.10571	0.00189823	0.0388852	Down in NIHL
TPBGL	1.75879	5.72971	3.10555	0.00189922	0.0388852	Up in NIHL
LINC00861	-0.562389	1496.12	-3.10555	0.00189926	0.0388852	Down in NIHL
ISY1-RAB43	-0.596314	138.839	-3.10462	0.00190522	0.0389564	Down in NIHL
SLC24A3	0.593928	217.543	3.1031	0.00191504	0.0391062	Up in NIHL
TRIM22	0.558642	8776.82	3.09994	0.0019356	0.0394747	Up in NIHL
AFAP1	-0.564269	774.662	-3.09741	0.00195217	0.039761	Down in NIHL
XKR3	0.822236	26.5293	3.09632	0.00195936	0.0398557	Up in NIHL
ZNF540	-0.632337	65.5288	-3.09318	0.00198023	0.0402279	Down in NIHL
KIR2DL5B	1.21143	10.0223	3.09224	0.00198655	0.0403041	Up in NIHL
CECR6	0.563241	1097.12	3.09072	0.00199669	0.0404575	Up in NIHL
UPK3A	0.819762	26.5523	3.08836	0.00201268	0.0407288	Up in NIHL
ADORA2B	0.729105	41.7343	3.08707	0.0020214	0.0408527	Up in NIHL
SPTLC3	-0.944488	9.34659	-3.08527	0.00203367	0.0410477	Down in NIHL
LOC101409256	-1.09047	6.13136	-3.08448	0.00203909	0.0411042	Down in NIHL
PDPR	-0.55701	2484.45	-3.08375	0.00204411	0.0411525	Down in NIHL
LILRB4	0.575815	368.268	3.08321	0.00204781	0.041174	Up in NIHL
IFI27L2	0.620975	114.007	3.08209	0.00205553	0.0412568	Up in NIHL
ZNF257	-0.648457	51.8602	-3.08185	0.00205719	0.0412568	Down in NIHL
BTN3A2	0.556161	4474.64	3.08142	0.00206019	0.0412642	Up in NIHL
LOC102723892	-0.832092	14.6858	-3.07886	0.00207792	0.0415664	Down in NIHL
LOC101928422	1.74261	5.5454	3.07774	0.00208576	0.041655	Up in NIHL
VSIG10L	0.892253	20.3983	3.07714	0.00208998	0.041655	Up in NIHL
HAVCR1	-0.757827	21.1318	-3.07709	0.00209032	0.041655	Down in NIHL
VIT	-0.894848	11.25	-3.07529	0.00210298	0.0418541	Down in NIHL
LINC00954	-0.612034	85.3984	-3.07298	0.00211933	0.0421261	Down in NIHL
ANXA2P2	0.616564	118.653	3.07248	0.00212286	0.0421428	Up in NIHL
PRRG4	0.556046	2185.92	3.07068	0.00213572	0.04233	Up in NIHL
PODXL	-0.665663	41.7425	-3.07041	0.00213769	0.04233	Down in NIHL
PTGER2	0.557181	1589.46	3.06959	0.00214355	0.0423926	Up in NIHL
FCAR	0.554558	3046.84	3.06802	0.00215479	0.0425533	Up in NIHL
CCL4	0.558222	1237.64	3.0677	0.0021571	0.0425533	Up in NIHL
MMP23B	-0.620517	72.4677	-3.06653	0.0021656	0.0426672	Down in NIHL
LYZ	0.551622	124625	3.06557	0.00217252	0.0427499	Up in NIHL
CLCN1	0.965192	16.0488	3.06497	0.00217695	0.0427834	Up in NIHL
PAM	0.559784	899.396	3.06339	0.00218846	0.0429415	Up in NIHL
HK3	0.552615	5190.87	3.06311	0.00219048	0.0429415	Up in NIHL
CLEC4D	0.558893	958.081	3.06136	0.00220334	0.0430972	Up in NIHL
STOX1	1.30758	8.57067	3.06128	0.00220391	0.0430972	Up in NIHL
LOC102724117	0.784535	29.7928	3.06047	0.00220989	0.0431067	Up in NIHL
ZNF525	-0.567373	315.995	-3.06047	0.00220989	0.0431067	Down in NIHL
RNU1-4	0.810405	27.1122	3.05901	0.00222067	0.0432127	Up in NIHL
CITED4	0.584851	222.11	3.05899	0.00222084	0.0432127	Up in NIHL
LOC102723455	0.69203	51.1999	3.05394	0.00225854	0.0438918	Up in NIHL
MAGED4B	0.730539	39.076	3.05302	0.00226551	0.0439728	Up in NIHL
C8orf44	-0.6736	37.4935	-3.05194	0.00227369	0.044077	Down in NIHL
ZNF221	-0.781307	18.1224	-3.04969	0.0022908	0.0443539	Down in NIHL
TMEM171	-0.935872	9.2246	-3.0477	0.00230599	0.0445929	Down in NIHL
AKAP6	-0.63177	58.0233	-3.04325	0.0023404	0.0452025	Down in NIHL
HIST1H1B	0.586641	191.154	3.04079	0.00235959	0.0455168	Up in NIHL
CDHR1	-0.607036	83.0769	-3.04042	0.00236247	0.0455168	Down in NIHL
LOC101927775	0.771228	31.4805	3.03987	0.00236677	0.0455437	Up in NIHL
RP11-637A17.2	-0.850217	12.8829	-3.0379	0.00238235	0.0457873	Down in NIHL
EPS8	0.635001	83.1943	3.0372	0.00238786	0.045837	Up in NIHL
KCNT2	1.45303	6.9084	3.03634	0.00239471	0.0459124	Up in NIHL
LOC101927763	-0.893122	10.6886	-3.03462	0.00240836	0.0461177	Down in NIHL
PARP9	0.546962	6190.58	3.03312	0.00242039	0.0462915	Up in NIHL
PIK3AP1	0.546241	10963.6	3.03212	0.00242844	0.0463888	Up in NIHL
MAN2C1	-0.548805	1483.33	-3.0303	0.00244309	0.0466119	Down in NIHL
KLF10	0.548882	1954.99	3.02891	0.00245441	0.046771	Up in NIHL
CCDC144B	-0.556794	426.731	-3.02612	0.00247717	0.0471473	Down in NIHL
SLC29A2	-0.593683	100.849	-3.0233	0.00250034	0.0474795	Down in NIHL
C17orf66	-0.877016	11.2871	-3.02326	0.00250067	0.0474795	Down in NIHL
SIGLEC12	0.759922	32.0757	3.01507	0.00256918	0.0487212	Up in NIHL
CMTM5	0.58028	196.631	3.01444	0.00257453	0.0487576	Up in NIHL
MAPK10	-0.974878	7.81948	-3.01411	0.00257732	0.0487576	Down in NIHL
KIR2DL2	3.18106	3.71456	3.0132	0.00258511	0.048846	Up in NIHL
ZNF192P1	-1.0667	6.08162	-3.01067	0.00260673	0.0491954	Down in NIHL
MORC2-AS1	-0.806899	14.8023	-3.00686	0.00263962	0.0497563	Down in NIHL
NR4A1	0.55951	401.084	3.00561	0.00265051	0.0499015	Up in NIHL
LOC100507577	-0.565098	211.15	-3.00507	0.0026552	0.0499077	Down in NIHL
SCO2	0.550069	796.87	3.00453	0.00265991	0.0499077	Up in NIHL
OAS2	0.542265	4471.76	3.00448	0.00266039	0.0499077	Up in NIHL
KIR2DL1	-0.616367	64.2858	-3.0029	0.00267423	0.0501076	Down in NIHL
SCARNA17	-0.5509	482.235	-3.00156	0.00268602	0.0502683	Down in NIHL
OSM	0.544826	1554.04	3.00105	0.00269049	0.050292	Up in NIHL
FLT3	-0.562373	227.773	-2.99956	0.00270366	0.0504779	Down in NIHL
ERCC6-PGBD3	-0.578569	128.646	-2.99663	0.00272985	0.0509064	Down in NIHL
CCR7	-0.541493	1985.52	-2.99485	0.00274579	0.0511428	Down in NIHL
RPPH1	0.538663	127710	2.99357	0.00275738	0.0512978	Up in NIHL
ALDH3B1	0.542504	1601.74	2.98909	0.00279807	0.0519931	Up in NIHL
LOC100506124	-0.696558	27.7859	-2.98746	0.00281302	0.0521815	Down in NIHL
SHISA8	-0.798698	15.079	-2.98726	0.00281487	0.0521815	Down in NIHL
LOC102723679	-0.673604	32.8196	-2.98184	0.00286523	0.0530524	Down in NIHL
TP53INP2	-0.539676	1601.8	-2.98129	0.00287039	0.0530853	Down in NIHL
FLT4	-0.584661	101.765	-2.97851	0.00289653	0.0535057	Down in NIHL
FLJ13197	-0.618718	57.1696	-2.97763	0.00290484	0.053596	Down in NIHL
CD14	0.536253	10226.5	2.97642	0.00291637	0.0537031	Up in NIHL
CNKSR2	-0.586045	97.7258	-2.9763	0.00291749	0.0537031	Down in NIHL
KANK1	-0.561117	197.809	-2.97559	0.00292429	0.0537651	Down in NIHL
RNASE1	1.26291	8.73456	2.97504	0.00292948	0.0537975	Up in NIHL
LOC101929065	1.18929	9.51563	2.9741	0.00293849	0.0538999	Up in NIHL
SYN2	0.820906	23.6473	2.97245	0.00295433	0.0541271	Up in NIHL
LOC100506472	-0.614608	59.4511	-2.97123	0.00296609	0.0541992	Down in NIHL
PRRT1	-0.889995	10.148	-2.97101	0.00296818	0.0541992	Down in NIHL
LOC100131530	-0.837109	12.5308	-2.97097	0.00296863	0.0541992	Down in NIHL
LIMD1-AS1	-0.650226	39.6073	-2.96986	0.0029794	0.0543324	Down in NIHL
LOC101928448	1.29613	8.07555	2.96853	0.00299224	0.0545032	Up in NIHL
LOC102723715	1.3348	7.52782	2.96459	0.0030309	0.0551434	Up in NIHL
ZNF860	-0.638551	44.0413	-2.96391	0.00303756	0.0552005	Down in NIHL
SYP	0.802452	25.0947	2.96123	0.00306413	0.0556189	Up in NIHL
RRP12	0.53531	2234.73	2.95675	0.00310904	0.0563689	Up in NIHL
RN7SL1	0.531575	346473	2.95438	0.00313296	0.0567369	Up in NIHL
OSCAR	0.534776	2116.83	2.95278	0.00314923	0.0569659	Up in NIHL
SMA5	-0.539221	629.752	-2.95133	0.00316407	0.0571291	Down in NIHL
LOC284581	-0.880344	10.0519	-2.95119	0.00316554	0.0571291	Down in NIHL
SRGN	0.530978	71852.2	2.95061	0.00317145	0.05717	Up in NIHL
PWAR5	-0.54285	408.179	-2.94725	0.00320619	0.0577298	Down in NIHL
GCA	0.530549	21293.1	2.94686	0.00321015	0.0577349	Up in NIHL
LOC101929005	-0.654961	35.8774	-2.94472	0.00323247	0.0580696	Down in NIHL
LGALS12	0.54736	412.764	2.9436	0.00324419	0.0582135	Up in NIHL
IFI30	0.530231	9626.59	2.94275	0.00325306	0.058306	Up in NIHL
RP11-63P12.6	0.744844	30.9052	2.9418	0.00326312	0.0584112	Up in NIHL
CNIH2	-0.73304	20.4088	-2.94149	0.00326638	0.0584112	Down in NIHL
C1orf85	0.544938	464.589	2.94087	0.00327288	0.0584608	Up in NIHL
CCIN	0.663644	51.5812	2.94023	0.00327972	0.058502	Up in NIHL
CTTNBP2	0.946136	15.0697	2.93995	0.00328265	0.058502	Up in NIHL
CC2D2A	0.92516	15.9929	2.93634	0.00332114	0.0591208	Up in NIHL
ZNF660	-0.662613	32.9709	-2.93596	0.00332513	0.0591248	Down in NIHL
CENPA	1.1245	10.259	2.93461	0.00333967	0.0593161	Up in NIHL
LRRN3	-0.539364	446.323	-2.93403	0.00334593	0.0593427	Down in NIHL
ICAM4	0.594238	107.061	2.93377	0.00334874	0.0593427	Up in NIHL
LOC101927777	-0.780177	15.3524	-2.9332	0.00335489	0.0593523	Down in NIHL
EIF2AK2	0.530661	2496.99	2.93302	0.00335685	0.0593523	Up in NIHL
NBPF3	-0.547438	255.045	-2.93224	0.00336522	0.0593964	Down in NIHL
SPEG	-0.600643	65.0255	-2.93209	0.00336692	0.0593964	Down in NIHL
NAMPT	0.527427	81725.6	2.93095	0.0033793	0.0595478	Up in NIHL
SCAND1	0.536236	753.875	2.92642	0.00342887	0.0603535	Up in NIHL
FSIP1	0.89777	16.9355	2.9256	0.00343791	0.0604447	Up in NIHL
PDZD2	-0.627662	44.9369	-2.92489	0.00344576	0.060515	Down in NIHL
LOC102723813	-0.827776	12.5904	-2.9233	0.00346346	0.0607577	Down in NIHL
LOC100132874	2.02796	4.17905	2.92172	0.0034811	0.060999	Up in NIHL
LZTS3	-0.613325	52.8999	-2.91987	0.00350174	0.0612516	Down in NIHL
TOM1L1	1.18861	8.95932	2.91947	0.00350625	0.0612516	Up in NIHL
TEX9	0.82684	21.1036	2.91934	0.00350773	0.0612516	Up in NIHL
INHBA	1.13886	9.98357	2.91904	0.00351114	0.0612516	Up in NIHL
PDGFB	-0.554527	167.698	-2.91707	0.00353335	0.0615706	Down in NIHL
LOC100507424	-0.701185	23.8329	-2.91664	0.00353821	0.0615869	Down in NIHL
NRN1	0.764142	26.8761	2.91256	0.00358474	0.0623276	Up in NIHL
ATP8B4	0.530577	1090.39	2.9118	0.00359354	0.0624113	Up in NIHL
GAS6	0.580324	125.189	2.91105	0.00360212	0.0624912	Up in NIHL
SNTG2	-1.10869	4.97324	-2.90755	0.00364273	0.0631259	Down in NIHL
LCN10	-0.572135	98.0952	-2.90498	0.00367274	0.0635757	Down in NIHL
SNORD3D	0.536909	484.527	2.90134	0.0037157	0.0641754	Up in NIHL
MRVI1-AS1	0.728239	32.1756	2.90114	0.00371808	0.0641754	Up in NIHL
CEP290	-0.544457	222.306	-2.90101	0.00371966	0.0641754	Down in NIHL
KCNJ14	-0.692401	24.8632	-2.90061	0.00372439	0.0641863	Down in NIHL
LMNB1	0.523869	3336.26	2.89956	0.00373689	0.0643311	Up in NIHL
NAPEPLD	-0.538648	295.083	-2.89903	0.00374323	0.0643696	Down in NIHL
FXYD2	-0.795747	13.7407	-2.89477	0.00379431	0.0651765	Down in NIHL
AC159540.1-2	-0.561748	118.361	-2.89332	0.00381188	0.0653282	Down in NIHL
CCR1	0.521738	6112.65	2.89323	0.00381304	0.0653282	Up in NIHL
FOS	-0.520616	49545.5	-2.89301	0.00381564	0.0653282	Down in NIHL
CXADR	-0.883936	9.69003	-2.88918	0.00386249	0.0660582	Down in NIHL
MYL6B	0.777918	25.1367	2.88763	0.00388156	0.0662409	Up in NIHL
CACTIN-AS1	-0.943459	8.01877	-2.88763	0.00388161	0.0662409	Down in NIHL
WNT10B	-0.580037	78.0597	-2.88613	0.00390007	0.0663585	Down in NIHL
RNF112	-0.726222	19.435	-2.88584	0.00390367	0.0663585	Down in NIHL
FLVCR2	0.539532	351.819	2.88579	0.00390436	0.0663585	Up in NIHL
LYVE1	0.691262	38.9197	2.8857	0.00390543	0.0663585	Up in NIHL
MAOA	1.43243	6.43992	2.88387	0.00392827	0.0666743	Up in NIHL
UPP1	0.527338	832.722	2.88296	0.00393958	0.0667939	Up in NIHL
ZNF91	-0.521589	1676.88	-2.88209	0.00395044	0.066876	Down in NIHL
CYTL1	-0.973403	7.08207	-2.88189	0.00395294	0.066876	Down in NIHL
MYLK3	1.17158	9.06949	2.88069	0.00396808	0.0670133	Up in NIHL
GNG10	0.51961	5397.88	2.88057	0.00396961	0.0670133	Up in NIHL
NSG1	0.538603	349.215	2.88011	0.00397536	0.0670382	Up in NIHL
GPR18	-0.540861	217.019	-2.87898	0.00398962	0.0671507	Down in NIHL
XK	0.539307	333.021	2.8789	0.00399059	0.0671507	Up in NIHL
LOC100996716	0.651467	49.8884	2.87684	0.00401676	0.067509	Up in NIHL
LOC101929751	-0.915593	8.4397	-2.87655	0.00402049	0.067509	Down in NIHL
ETV1	1.72257	4.88626	2.87566	0.00403178	0.0676261	Up in NIHL
SLC5A9	0.669502	43.6766	2.87245	0.00407304	0.0682453	Up in NIHL
RGL4	0.555301	182.543	2.87172	0.00408248	0.0682987	Up in NIHL
COL24A1	0.648797	50.5015	2.87153	0.00408494	0.0682987	Up in NIHL
IL27	0.92703	14.9759	2.86925	0.0041145	0.0687082	Up in NIHL
SLC8A1	0.518227	3396.24	2.86857	0.00412332	0.0687082	Up in NIHL
PLK1	-0.640066	35.3577	-2.86819	0.00412825	0.0687082	Down in NIHL
UNC5B	0.752271	27.4822	2.86808	0.00412965	0.0687082	Up in NIHL
FAM20C	0.552746	190.866	2.86789	0.00413225	0.0687082	Up in NIHL
CTNNAL1	-0.577324	76.8303	-2.86762	0.00413572	0.0687082	Down in NIHL
CCR4	0.526081	657.215	2.86375	0.00418665	0.0694806	Up in NIHL
RFPL1S	-0.661505	29.2084	-2.86305	0.00419586	0.0695599	Down in NIHL
COL8A2	0.56885	128.811	2.8627	0.00420049	0.0695631	Up in NIHL
ALPL	0.515523	11226.9	2.86174	0.00421322	0.0695846	Up in NIHL
RTN4R	-0.616435	44.0433	-2.86156	0.00421563	0.0695846	Down in NIHL
ZNF235	-0.558484	110.154	-2.86122	0.00422011	0.0695846	Down in NIHL
NLGN2	-0.568694	88.2067	-2.86112	0.00422143	0.0695846	Down in NIHL
ZNF790-AS1	-0.900066	8.74234	-2.86093	0.00422397	0.0695846	Down in NIHL
LOC101928548	-0.587586	63.2864	-2.85933	0.00424535	0.0697737	Down in NIHL
P2RY11	-0.541829	179.421	-2.85932	0.00424552	0.0697737	Down in NIHL
HRH1	1.14267	9.31915	2.85907	0.0042488	0.0697737	Up in NIHL
HRASLS5	0.628227	57.8454	2.85511	0.00430216	0.070576	Up in NIHL
LOC283070	0.740811	29.0355	2.85344	0.00432482	0.07087	Up in NIHL
ZSCAN20	-0.599206	52.9026	-2.85313	0.00432911	0.07087	Down in NIHL
SERPINI2	-1.01892	6.05467	-2.85228	0.0043407	0.0709857	Down in NIHL
LRRC37A4P	-0.514601	2179.12	-2.84728	0.00440947	0.0720351	Down in NIHL
EYS	0.853497	18.319	2.8467	0.00441755	0.072092	Up in NIHL
LOC283922	-0.528625	287.492	-2.84244	0.00447691	0.0729847	Down in NIHL
LOC101927382	-0.573119	75.4199	-2.84179	0.00448616	0.0729886	Down in NIHL
LINC00638	-0.666568	26.8815	-2.84177	0.00448645	0.0729886	Down in NIHL
ZBTB16	-0.526201	331.477	-2.84137	0.00449205	0.073004	Down in NIHL
AK1	-0.539552	171.442	-2.84088	0.00449893	0.07304	Down in NIHL
CST3	0.511222	8039.28	2.83648	0.00456139	0.0739775	Up in NIHL
LOC100507599	-0.852705	10.1805	-2.83439	0.00459132	0.0743861	Down in NIHL
CEL	-0.917311	8.11411	-2.83218	0.00462324	0.0748259	Down in NIHL
RAD51L3-RFFL	0.700764	33.6915	2.83101	0.00464016	0.0750223	Up in NIHL
BAIAP2L2	-0.804236	12.254	-2.82902	0.00466902	0.0753303	Down in NIHL
AC007038.7	-0.619278	39.8529	-2.82895	0.00467012	0.0753303	Down in NIHL
SULT1A1	0.516981	874.737	2.82871	0.00467362	0.0753303	Up in NIHL
SPNS3	0.533505	280.318	2.82768	0.0046887	0.0754715	Up in NIHL
ZNF239	-0.639713	32.7005	-2.82745	0.004692	0.0754715	Down in NIHL
ZNF287	-0.551021	112.24	-2.82694	0.00469947	0.0755141	Down in NIHL
SNORA50	1.39635	6.53242	2.82591	0.00471461	0.0756798	Up in NIHL
SAT1	0.509132	5816.68	2.82303	0.00475717	0.076285	Up in NIHL
LOC101928588	-0.537926	157.532	-2.8196	0.0048083	0.0770262	Down in NIHL
LOC101927556	-0.792726	12.3955	-2.81837	0.00482681	0.0772437	Down in NIHL
CDKN1A	0.513788	1031.27	2.81792	0.00483363	0.0772741	Up in NIHL
SCARNA5	0.509265	2574.52	2.81536	0.00487219	0.0778112	Up in NIHL
PLCXD2	-0.545655	121.291	-2.81443	0.00488633	0.0779448	Down in NIHL
CYP1B1-AS1	1.17104	8.48041	2.81416	0.0048905	0.0779448	Up in NIHL
CPNE1	0.507826	3238.98	2.81049	0.00494659	0.0787588	Up in NIHL
NEXN-AS1	-0.893733	8.35688	-2.80742	0.00499403	0.0794334	Down in NIHL
GAPT	0.507197	2874.51	2.80551	0.00502372	0.0797788	Up in NIHL
RAB30-AS1	0.739687	26.3816	2.80537	0.00502592	0.0797788	Up in NIHL
ZNF415	0.817533	19.0558	2.80503	0.00503123	0.0797824	Up in NIHL
LIMS2	-0.585318	55.7721	-2.80331	0.00505813	0.0801273	Down in NIHL
TRIM64B	1.06328	9.87015	2.80299	0.0050632	0.0801273	Up in NIHL
ZNF354B	-0.53772	142.53	-2.80239	0.00507249	0.0801372	Down in NIHL
HLA-DQB2	1.19722	7.92813	2.80214	0.0050765	0.0801372	Up in NIHL
TLN2	-0.698974	20.149	-2.80197	0.00507915	0.0801372	Down in NIHL
LOC81691	0.728102	27.3042	2.79943	0.00511935	0.0806249	Up in NIHL
PLEKHG2	-0.509053	919.661	-2.79936	0.00512035	0.0806249	Down in NIHL
LOC613037	-0.512336	536.115	-2.79649	0.0051661	0.0812637	Down in NIHL
RPS26	0.50599	2280.25	2.79535	0.00518433	0.0814688	Up in NIHL
FLT1	-0.552753	94.3783	-2.79293	0.00522329	0.0819802	Down in NIHL
ICAM1	0.505425	2341.64	2.79268	0.00522733	0.0819802	Up in NIHL
ANKRD24	-0.902717	7.97191	-2.79139	0.00524825	0.0822261	Down in NIHL
JAKMIP2	-0.537138	135.075	-2.7901	0.00526912	0.0824706	Down in NIHL
RHEBP2	0.548828	143.692	2.7894	0.00528055	0.0825672	Up in NIHL
PCDHGB6	-0.685627	21.495	-2.78713	0.00531769	0.083065	Down in NIHL
BLVRB	0.519621	372.735	2.78581	0.00533939	0.083321	Up in NIHL
PROX1	1.21879	7.48427	2.78498	0.00535308	0.0834516	Up in NIHL
FGF2	0.748666	24.0237	2.78165	0.00540839	0.0841235	Up in NIHL
ZNF721	-0.506738	785.729	-2.78164	0.00540854	0.0841235	Down in NIHL
ARHGAP11A	0.535459	192.879	2.78141	0.00541227	0.0841235	Up in NIHL
NLGN1	1.18831	7.95377	2.78085	0.00542174	0.0841872	Up in NIHL
FAM153C	-0.909884	7.81245	-2.77989	0.00543781	0.0843534	Down in NIHL
ZNF208	-0.568304	66.5696	-2.7782	0.00546611	0.0847085	Down in NIHL
RBM44	0.576516	85.6234	2.77718	0.00548332	0.0848914	Up in NIHL
S100A12	0.502045	2597.12	2.77562	0.00550965	0.0852148	Up in NIHL
SUSD4	0.576488	84.9378	2.77521	0.00551667	0.0852373	Up in NIHL
LOC389607	-0.543183	106.53	-2.77489	0.00552197	0.0852373	Down in NIHL
SPATA2L	0.510953	563.957	2.77243	0.0055639	0.0858001	Up in NIHL
PSMB10	0.502346	1897.89	2.77191	0.00557287	0.0858539	Up in NIHL
LST1	0.499982	4898.24	2.7711	0.0055868	0.0858865	Up in NIHL
TSPO	0.500274	4021.22	2.77102	0.00558812	0.0858865	Up in NIHL
HTR7	0.705417	29.8659	2.77083	0.00559141	0.0858865	Up in NIHL
ZNF93	-0.533863	133.793	-2.77046	0.00559772	0.0858992	Down in NIHL
LOC100506571	-0.598456	43.3373	-2.76958	0.00561294	0.0860487	Down in NIHL
RTN4RL1	-0.768866	13.1761	-2.76836	0.00563393	0.0862033	Down in NIHL
PIK3R6	0.511156	521.246	2.76835	0.00563402	0.0862033	Up in NIHL
ZNF786	-0.521701	200.981	-2.76726	0.00565302	0.0864097	Down in NIHL
LOC101928130	-0.636039	29.9258	-2.7659	0.00567652	0.0864957	Down in NIHL
CHRM3-AS2	-0.537663	116.636	-2.76583	0.00567779	0.0864957	Down in NIHL
USP44	-0.590956	47.0283	-2.76576	0.00567899	0.0864957	Down in NIHL
ASMTL-AS1	-0.546031	95.6852	-2.76564	0.00568104	0.0864957	Down in NIHL
LOC102724897	0.951195	12.6484	2.76498	0.0056927	0.0864957	Up in NIHL
KCNRG	-0.747334	14.8365	-2.76458	0.00569961	0.0864957	Down in NIHL
KLF5	0.522338	270.952	2.76453	0.00570053	0.0864957	Up in NIHL
LAMA2	-0.607936	38.7697	-2.7644	0.00570277	0.0864957	Down in NIHL
PARVA	-0.72446	16.496	-2.76058	0.00576989	0.0874292	Down in NIHL
TJP3	0.569882	89.0972	2.75998	0.00578041	0.087504	Up in NIHL
HSP90AB4P	-0.558383	73.2574	-2.75785	0.00581832	0.087971	Down in NIHL
LENG1	-0.57313	58.2054	-2.75761	0.00582248	0.087971	Down in NIHL
NBEA	-0.539213	106.325	-2.7549	0.00587104	0.0886194	Down in NIHL
KREMEN1	0.497245	3748.01	2.75357	0.00589497	0.0888951	Up in NIHL
UBE2J1	0.496363	6014.09	2.75248	0.0059146	0.0890095	Up in NIHL
TXK	-0.502632	655.491	-2.75238	0.00591639	0.0890095	Down in NIHL
HTRA1	0.814987	18.5596	2.7522	0.00591959	0.0890095	Up in NIHL
FKBP1B	0.634236	44.8907	2.75108	0.00593987	0.089201	Up in NIHL
BCL9L	-0.49572	6273.98	-2.75087	0.0059437	0.089201	Down in NIHL
TAS2R3	-0.890024	7.95667	-2.74956	0.0059676	0.0894233	Down in NIHL
CDH6	1.76788	4.51554	2.74943	0.00596992	0.0894233	Up in NIHL
MINOS1-NBL1	0.935789	12.6279	2.74882	0.00598106	0.0895047	Up in NIHL
ZNF343	-0.528687	133.783	-2.74429	0.00606413	0.0906614	Down in NIHL
ADAMTS4	-0.691538	19.6928	-2.74328	0.00608291	0.0908554	Down in NIHL
ANTXRLP1	-0.62372	31.7825	-2.74224	0.00610211	0.0910556	Down in NIHL
PLEKHH2	-0.835967	9.6556	-2.7417	0.00611227	0.0911103	Down in NIHL
LOC101593348	-0.690678	19.8963	-2.74142	0.0061174	0.0911103	Down in NIHL
KRT5	-0.693084	19.2334	-2.74033	0.00613769	0.0913259	Down in NIHL
LOC100996405	-0.946138	6.91248	-2.73751	0.00619071	0.0919047	Down in NIHL
LOC100996535	0.5091	405.413	2.73744	0.00619188	0.0919047	Up in NIHL
CXCR4	0.492868	18408.9	2.73732	0.00619418	0.0919047	Up in NIHL
THNSL1	-0.537866	101.121	-2.73654	0.00620891	0.0919639	Down in NIHL
FBP1	0.503341	612.743	2.73649	0.00620989	0.0919639	Up in NIHL
LOC101060216	-0.517363	188.023	-2.73581	0.00622262	0.0920654	Down in NIHL
CYB5D1	-0.49928	663.75	-2.73446	0.00624831	0.0923584	Down in NIHL
ZNF600	-0.502687	446.017	-2.73396	0.00625777	0.0924111	Down in NIHL
CA2	-0.497738	811.005	-2.73323	0.00627173	0.0925302	Down in NIHL
XKRX	-0.653759	24.7371	-2.73289	0.00627819	0.0925384	Down in NIHL
GYG1	0.495145	1848.35	2.73171	0.00630067	0.0927825	Up in NIHL
ACSS3	1.19565	7.62478	2.73109	0.00631254	0.0928702	Up in NIHL
PDGFC	0.516378	263.474	2.72984	0.00633645	0.0929971	Up in NIHL
CCDC183-AS1	-0.569335	56.3219	-2.72972	0.00633885	0.0929971	Down in NIHL
AD000090.2	-0.566989	58.32	-2.72971	0.00633896	0.0929971	Down in NIHL
SEMA7A	0.500969	674.675	2.7291	0.00635079	0.0930414	Up in NIHL
DDX60	0.494427	1963.83	2.72894	0.00635385	0.0930414	Up in NIHL
NMUR1	-0.501971	421.204	-2.7266	0.00639897	0.0936147	Down in NIHL
LOC101928419	-0.617075	32.8819	-2.72612	0.00640827	0.0936635	Down in NIHL
IDI1	0.494854	1456.51	2.72472	0.0064356	0.0939754	Up in NIHL
MAP3K15	0.658044	36.9726	2.72421	0.00644553	0.0939838	Up in NIHL
SPDL1	-0.547978	78.0632	-2.72396	0.00645034	0.0939838	Down in NIHL
LOC102723919	-0.584679	45.7414	-2.72377	0.00645416	0.0939838	Down in NIHL
ZSCAN18	-0.503626	350.811	-2.72334	0.00646251	0.0940181	Down in NIHL
SIK1	0.504116	469.927	2.72291	0.0064709	0.0940529	Up in NIHL
NPIPB9	-0.668937	21.7492	-2.72261	0.00647694	0.0940535	Down in NIHL
CYSLTR1	0.493881	1639.73	2.7222	0.00648486	0.0940815	Up in NIHL
LOC100506060	-0.559902	63.0605	-2.72172	0.00649422	0.0941012	Down in NIHL
CACNA1C-AS1	-0.634746	27.9415	-2.72152	0.00649822	0.0941012	Down in NIHL
LOC102724806	0.966381	11.5512	2.72086	0.00651119	0.094202	Up in NIHL
CD207	1.54912	4.91512	2.71939	0.00654021	0.0945346	Up in NIHL
CR1	0.489614	16205.1	2.71897	0.00654849	0.0945671	Up in NIHL
RAMP3	1.75166	4.17872	2.71855	0.00655692	0.0946019	Up in NIHL
LOC101927522	0.803146	18.4954	2.71584	0.0066107	0.0951847	Up in NIHL
LOC100132815	-0.503743	314.757	-2.71581	0.00661135	0.0951847	Down in NIHL
SMKR1	-0.815267	10.166	-2.71556	0.00661647	0.0951847	Down in NIHL
IFIH1	0.493473	1357.73	2.7153	0.00662159	0.0951847	Up in NIHL
AFF3	-0.496883	561.09	-2.71413	0.00664495	0.0954329	Down in NIHL
FLJ13224	0.824002	16.9734	2.7127	0.00667378	0.0957593	Up in NIHL
TTC23	-0.793639	10.982	-2.71062	0.00671582	0.0961968	Down in NIHL
LOC102723811	-0.804576	10.8262	-2.71055	0.00671716	0.0961968	Down in NIHL
LOC101928932	0.853075	15.2124	2.71028	0.00672267	0.0961968	Up in NIHL
RAB23	-0.584869	43.665	-2.70851	0.00675851	0.0966214	Down in NIHL
CYTH3	-0.497877	449.871	-2.70818	0.00676526	0.0966298	Down in NIHL
IGFBP2	0.762497	20.7247	2.70731	0.00678305	0.0967958	Up in NIHL
TDRP	0.529885	150.659	2.70594	0.00681123	0.0971096	Up in NIHL
LOC101928641	-0.500934	327.714	-2.70376	0.00685602	0.0976593	Down in NIHL
PVRIG2P	-0.498901	380.354	-2.70337	0.00686397	0.0976791	Down in NIHL
CYP26C1	-0.669005	21.129	-2.70287	0.00687428	0.0976791	Down in NIHL
CLU	0.488839	2613.99	2.70279	0.00687609	0.0976791	Up in NIHL
GADD45G	0.757574	21.8652	2.7021	0.00689026	0.0977918	Up in NIHL
HIST1H3F	0.549031	101.722	2.70088	0.00691562	0.098063	Up in NIHL
PLIN3	0.488315	2608.89	2.69986	0.00693685	0.0982752	Up in NIHL
ADD2	-0.529489	103.46	-2.69859	0.00696332	0.0985611	Down in NIHL
CCDC71L	0.489112	1762.41	2.6975	0.00698621	0.0987959	Up in NIHL
FAM27E2	0.733925	23.5421	2.69672	0.00700266	0.0988273	Up in NIHL
MLLT4	-0.491668	733.99	-2.69643	0.00700876	0.0988273	Down in NIHL
ZNF763	-0.53031	100.792	-2.69612	0.00701527	0.0988273	Down in NIHL
IL1RN	0.486951	3467.91	2.69581	0.00702178	0.0988273	Up in NIHL
GUSBP2	0.597596	54.9881	2.69569	0.00702437	0.0988273	Up in NIHL
CD302	0.485803	8043.79	2.6955	0.0070283	0.0988273	Up in NIHL
WDFY3-AS2	0.769334	20.3734	2.6951	0.00703681	0.0988273	Up in NIHL
IL23R	-0.680618	19.1191	-2.695	0.00703884	0.0988273	Down in NIHL
YJEFN3	-0.619308	30.1428	-2.69348	0.0070711	0.0991898	Down in NIHL
LOC646626	0.919817	12.8497	2.69318	0.0070773	0.0991898	Up in NIHL
HERC2P2	-0.487937	1320.92	-2.69178	0.00710721	0.09952	Down in NIHL
ZNF222	0.592718	57.2822	2.68961	0.0071536	0.10008	Up in NIHL
CPVL	0.485535	3567.7	2.68827	0.00718224	0.100391	Up in NIHL
CARD6	0.488956	1203.65	2.68707	0.00720811	0.100663	Up in NIHL
GPX1	0.484649	4857.2	2.6861	0.00722913	0.100867	Up in NIHL
ENPP5	-0.518202	130.904	-2.6858	0.00723554	0.100867	Down in NIHL
TNFRSF11A	0.588107	58.5755	2.68383	0.00727849	0.101373	Up in NIHL
C15orf53	1.05469	9.1378	2.68354	0.00728478	0.101373	Up in NIHL
KRT72	0.575246	67.4625	2.68292	0.00729814	0.101469	Up in NIHL
SARDH	-0.562876	53.7852	-2.68234	0.007311	0.101557	Down in NIHL
TMEM183B	0.512477	215.802	2.68152	0.00732883	0.101715	Up in NIHL
ZNF683	0.514674	200.332	2.68115	0.00733704	0.101739	Up in NIHL
OPRL1	0.491536	700.178	2.67977	0.00736721	0.102067	Up in NIHL
MTAP	-0.492843	437.256	-2.67912	0.00738154	0.102175	Down in NIHL
GGT5	-0.551453	62.6753	-2.6786	0.00739309	0.102245	Down in NIHL
LOC101928373	-0.862401	7.87914	-2.67473	0.00747901	0.103342	Down in NIHL
RP11-434C1.1	-0.781453	11.1637	-2.67423	0.00749014	0.103405	Down in NIHL
MAN1B1-AS1	0.580621	62.0948	2.67353	0.00750582	0.10353	Up in NIHL
ZCCHC2	0.482809	3388.45	2.67265	0.00752536	0.103708	Up in NIHL
BIVM-ERCC5	0.69988	25.3362	2.67198	0.00754059	0.103827	Up in NIHL
RP11-15A1.3	-0.673282	19.5975	-2.67138	0.00755401	0.103921	Down in NIHL
IBA57	-0.492286	389.831	-2.66903	0.00760697	0.104558	Down in NIHL
ADAT2	-0.503066	201.239	-2.66814	0.0076272	0.104744	Down in NIHL
LOC101927018	-0.704085	16.7909	-2.66636	0.00766778	0.105209	Down in NIHL
BRSK1	-0.607771	31.7058	-2.66513	0.00769593	0.105503	Down in NIHL
LACTB	0.488687	694.563	2.66389	0.00772422	0.105798	Up in NIHL
MRPL42P5	-0.920462	6.78068	-2.66322	0.00773963	0.105917	Down in NIHL
HOOK1	-0.511038	142.604	-2.66262	0.00775352	0.106014	Down in NIHL
ANKRD22	0.5064	234.213	2.66158	0.00777741	0.10614	Up in NIHL
ZNF550	-0.493287	322.56	-2.66114	0.00778757	0.10614	Down in NIHL
KLRC1	0.504363	250.731	2.66106	0.00778959	0.10614	Up in NIHL
PAX8	-0.596768	34.4059	-2.66102	0.0077905	0.10614	Down in NIHL
DDX11L10	0.497819	339.378	2.66076	0.00779653	0.10614	Up in NIHL
BEGAIN	0.550028	87.8836	2.6601	0.00781165	0.106253	Up in NIHL
SORD	0.486885	777.179	2.65952	0.00782519	0.106338	Up in NIHL
LOC100129215	-0.563226	50.1257	-2.65903	0.00783666	0.106338	Down in NIHL
CROCCP3	-0.525045	95.8246	-2.65896	0.00783824	0.106338	Down in NIHL
BIN3-IT1	0.539822	102.13	2.65838	0.00785178	0.10641	Up in NIHL
LDLR	0.487774	683.5	2.65815	0.00785709	0.10641	Up in NIHL
HEG1	-0.480812	1472.02	-2.65446	0.00794343	0.107363	Down in NIHL
RP11-261C10.3	0.495343	364.128	2.65436	0.00794588	0.107363	Up in NIHL
TMX2-CTNND1	0.699516	25.4937	2.65427	0.00794798	0.107363	Up in NIHL
RNF165	-0.526558	89.8765	-2.65278	0.00798327	0.107743	Down in NIHL
LOC102724336	1.32423	5.8914	2.6525	0.00798988	0.107743	Up in NIHL
TST	0.491918	435.099	2.65145	0.00801463	0.107984	Up in NIHL
DCST2	0.749843	20.7683	2.65108	0.0080235	0.108011	Up in NIHL
WDR4	-0.50632	153.769	-2.64922	0.00806775	0.108513	Down in NIHL
PTP4A1	0.4776	5551.52	2.64798	0.00809744	0.108819	Up in NIHL
DPY19L1P1	0.492334	400.13	2.64677	0.00812638	0.109115	Up in NIHL
BAI3	1.05832	9.01634	2.64528	0.00816228	0.109503	Up in NIHL
HPD	1.0846	8.33447	2.64319	0.00821299	0.110089	Up in NIHL
CRYGS	-0.759656	11.8546	-2.64283	0.00822153	0.11011	Down in NIHL
LIN7A	0.488877	468.026	2.64063	0.00827527	0.110735	Up in NIHL
PCDHGA10	0.747654	20.9126	2.63962	0.00830002	0.110971	Up in NIHL
TUBB2A	0.561543	70.4639	2.6377	0.00834707	0.111505	Up in NIHL
FKSG29	-0.695898	16.2208	-2.63596	0.00838994	0.111983	Down in NIHL
SGCE	0.886794	12.8624	2.63178	0.00849384	0.113273	Up in NIHL
SCARNA10	0.473801	14913.7	2.63098	0.0085138	0.113443	Up in NIHL
SLC1A7	0.594555	49.0111	2.6295	0.00855114	0.113843	Up in NIHL
LCN8	3.86648	2.85866	2.62797	0.0085896	0.114258	Up in NIHL
PER1	0.477309	1370.8	2.62677	0.00861985	0.114524	Up in NIHL
AVPI1	0.683529	27.0238	2.62652	0.00862623	0.114524	Up in NIHL
LOC101928186	0.966284	10.4171	2.6261	0.0086369	0.114524	Up in NIHL
CD1B	1.18333	7.14485	2.62603	0.00863875	0.114524	Up in NIHL
EDARADD	0.530538	106.12	2.62508	0.00866276	0.114745	Up in NIHL
BST2	0.479722	858.409	2.62474	0.00867152	0.114764	Up in NIHL
ZBTB40	-0.474802	1795.03	-2.62441	0.00867984	0.114777	Down in NIHL
THEMIS2	0.472611	13222.4	2.62406	0.00868872	0.114798	Up in NIHL
CHN1	0.603262	44.9087	2.62361	0.00870042	0.114856	Up in NIHL
C14orf182	-0.551815	53.0735	-2.62262	0.00872565	0.115092	Down in NIHL
ZKSCAN2	-0.495552	191.016	-2.62175	0.00874797	0.115289	Down in NIHL
MPST	0.482348	582.416	2.61991	0.00879524	0.115717	Up in NIHL
RCCD1	-0.535093	67.6413	-2.61987	0.00879628	0.115717	Down in NIHL
ID3	-0.506135	128.613	-2.61963	0.00880256	0.115717	Down in NIHL
MEF2BNB-MEF2B	0.52531	113.764	2.61797	0.00884553	0.116185	Up in NIHL
LINC01094	0.504859	185.71	2.61763	0.00885428	0.116202	Up in NIHL
ATF3	0.551044	75.6239	2.61712	0.00886748	0.116278	Up in NIHL
LOC101927054	-0.52974	73.79	-2.616	0.00889669	0.116517	Down in NIHL
NRBP2	-0.486747	285.436	-2.61585	0.00890057	0.116517	Down in NIHL
AFAP1-AS1	1.41228	5.36992	2.6155	0.0089098	0.116541	Up in NIHL
NDUFC2-KCTD14	1.11454	7.97215	2.61487	0.00892614	0.116657	Up in NIHL
TNFRSF19	0.874308	12.9703	2.61063	0.00903763	0.117967	Up in NIHL
FCGR3A	0.470395	7561.12	2.60975	0.00906076	0.117967	Up in NIHL
LINC00342	-0.507829	116.076	-2.60946	0.00906858	0.117967	Down in NIHL
SGPP2	0.509609	154.881	2.60941	0.00906987	0.117967	Up in NIHL
LRRN4CL	-0.883532	7.05359	-2.60937	0.00907101	0.117967	Down in NIHL
TRPC2	1.06456	8.37568	2.60935	0.00907147	0.117967	Up in NIHL
PRSS35	-0.802354	9.33564	-2.60899	0.00908104	0.117993	Down in NIHL
ZDHHC11	-0.612117	27.3481	-2.60843	0.00909582	0.118001	Down in NIHL
CBS	-0.501315	140.854	-2.6084	0.00909665	0.118001	Down in NIHL
DDX60L	0.469848	7869.29	2.6069	0.00913657	0.118421	Up in NIHL
FAM83E	0.768284	18.1794	2.60638	0.00915056	0.118504	Up in NIHL
MCC	-0.524132	78.0844	-2.60524	0.00918107	0.118801	Down in NIHL
GRAPL	-0.647059	20.79	-2.60345	0.00922901	0.119287	Down in NIHL
LOC102723701	0.588479	49.6692	2.60315	0.00923717	0.119287	Up in NIHL
RP11-536C5.7	-0.754447	11.6825	-2.60263	0.00925122	0.119287	Down in NIHL
SYTL2	-0.474396	755.285	-2.60258	0.00925253	0.119287	Down in NIHL
SOX13	-0.48201	332.772	-2.60243	0.0092567	0.119287	Down in NIHL
HIST1H3G	0.518806	121.089	2.6012	0.00928986	0.119617	Up in NIHL
PHLDB2	-0.492404	180.796	-2.5983	0.00936857	0.120531	Down in NIHL
C15orf54	-0.492967	174.114	-2.59676	0.00941081	0.120722	Down in NIHL
LOC101927157	-0.87657	7.09603	-2.59666	0.00941347	0.120722	Down in NIHL
NEIL3	0.475938	724.068	2.59664	0.00941413	0.120722	Up in NIHL
PWARSN	-0.488101	216.468	-2.59664	0.00941417	0.120722	Down in NIHL
GOLGA8O	0.497498	204.462	2.59587	0.00943528	0.120889	Up in NIHL
MDC1	-0.473495	712.174	-2.5956	0.00944263	0.120889	Down in NIHL
IFT172	-0.503351	121.491	-2.59475	0.00946606	0.12109	Down in NIHL
LOC102723545	-0.59514	30.6479	-2.59419	0.0094813	0.121186	Down in NIHL
ZNF85	-0.521241	79.4363	-2.59355	0.00949913	0.121315	Down in NIHL
UBE2L6	0.46853	3082.41	2.59265	0.00952409	0.121535	Up in NIHL
CCL3	0.494053	223.278	2.59099	0.00957009	0.122022	Up in NIHL
LOC102724971	-0.632886	22.9748	-2.58983	0.00960242	0.12223	Down in NIHL
LOC102723934	-1.07111	4.17317	-2.58965	0.00960725	0.12223	Down in NIHL
PCDH17	1.03778	8.62208	2.58956	0.00960976	0.12223	Up in NIHL
CORO2B	0.631311	34.5716	2.58915	0.0096214	0.122279	Up in NIHL
ZFP14	-0.478882	346.461	-2.58837	0.00964313	0.122456	Down in NIHL
NFIB	0.564699	58.5375	2.5829	0.00979728	0.124313	Up in NIHL
LOC101928068	-0.528768	66.1362	-2.58147	0.00983805	0.124729	Down in NIHL
SEPT3	1.05823	8.23746	2.57917	0.00990391	0.125463	Up in NIHL
HIST2H2AB	0.505502	147.648	2.57817	0.0099326	0.125725	Up in NIHL
KANK2	0.602593	41.3637	2.57393	0.010055	0.127172	Up in NIHL
MBOAT2	0.465111	2313.31	2.57	0.0101699	0.128458	Up in NIHL
NLRP3	0.466657	1465.91	2.56989	0.0101731	0.128458	Up in NIHL
ISM1	0.625941	34.5097	2.56937	0.0101884	0.128547	Up in NIHL
LINC00936	-0.468235	762.715	-2.56901	0.0101989	0.128555	Down in NIHL
ADAMTSL4-AS1	0.488009	238.349	2.56825	0.0102214	0.128555	Up in NIHL
ZNF577	-0.523859	68.533	-2.5682	0.0102229	0.128555	Down in NIHL
PRDM11	-0.479544	257.98	-2.56818	0.0102235	0.128555	Down in NIHL
ADAM1A	-0.507344	95.67	-2.56796	0.01023	0.128555	Down in NIHL
PDP2	-0.47826	274.597	-2.56686	0.0102624	0.128859	Down in NIHL
PABPN1L	-0.661652	18.2914	-2.56599	0.0102883	0.129081	Down in NIHL
S100P	0.465459	1632.81	2.56569	0.0102971	0.129088	Up in NIHL
PTPLA	0.848162	13.3974	2.56516	0.0103128	0.129181	Up in NIHL
XKR6	-0.555932	42.9927	-2.56322	0.0103705	0.129801	Down in NIHL
RGL1	0.50084	153.148	2.56256	0.0103903	0.129945	Up in NIHL
PRMT5	0.469354	744.455	2.56214	0.010403	0.13	Up in NIHL
ZFP69B	-0.550175	45.7411	-2.56173	0.0104154	0.130051	Down in NIHL
LOC102723342	-0.687571	15.1792	-2.56003	0.0104662	0.130582	Down in NIHL
KIAA1244	1.27811	5.69404	2.55926	0.0104894	0.130767	Up in NIHL
LOC101929545	-0.465161	953.823	-2.55866	0.0105075	0.130889	Down in NIHL
AMIGO1	-0.475679	292.393	-2.55821	0.0105213	0.130956	Down in NIHL
LOC101928895	-0.617161	24.0549	-2.55642	0.0105757	0.131377	Down in NIHL
RIMKLA	0.926989	10.5514	2.5563	0.0105793	0.131377	Up in NIHL
ZMAT1	-0.474221	315.428	-2.55627	0.0105802	0.131377	Down in NIHL
TLCD2	-0.549691	45.8878	-2.55559	0.0106008	0.131528	Down in NIHL
PVALB	0.719397	20.4785	2.5544	0.0106372	0.131876	Up in NIHL
LOC102723612	-1.19254	2.88802	-2.55391	0.0106522	0.131957	Down in NIHL
MST1P2	-0.546542	47.0141	-2.55322	0.0106732	0.132038	Down in NIHL
KCNT1	1.32794	5.35118	2.55314	0.0106755	0.132038	Up in NIHL
NR2F6	0.519473	99.2889	2.55287	0.010684	0.132039	Up in NIHL
LOC102724814	-0.473996	291.579	-2.54884	0.0108083	0.133379	Down in NIHL
OPLAH	0.482619	255.213	2.5488	0.0108095	0.133379	Up in NIHL
CYBB	0.458717	22251.2	2.548	0.0108342	0.133579	Up in NIHL
CD1E	0.699206	22.1759	2.54689	0.0108687	0.133899	Up in NIHL
LOC100190986	-0.460301	2077.28	-2.54612	0.0108928	0.13409	Down in NIHL
HSD3B7	0.523606	89.8059	2.54497	0.0109287	0.134427	Up in NIHL
CYSLTR2	0.47422	373.345	2.54446	0.0109448	0.13452	Up in NIHL
TLR8	0.458293	9566.2	2.54359	0.0109721	0.134749	Up in NIHL
CSF1	0.462878	1128.29	2.54221	0.0110154	0.135175	Up in NIHL
CYP4F35P	-0.590833	28.5158	-2.54129	0.0110445	0.135398	Down in NIHL
PMAIP1	0.463793	933.605	2.54097	0.0110545	0.135398	Up in NIHL
AC016629.8	-0.567582	35.8173	-2.54082	0.0110594	0.135398	Down in NIHL
MYEOV2	0.489681	183.391	2.53845	0.0111345	0.13621	Up in NIHL
ZNF107	-0.458751	1677.24	-2.53465	0.0112561	0.137488	Down in NIHL
RAPSN	0.794583	15.3789	2.53464	0.0112564	0.137488	Up in NIHL
PPP5D1	1.31257	5.38878	2.53225	0.0113332	0.138318	Up in NIHL
DLGAP1-AS1	0.489649	175.486	2.53082	0.0113798	0.138778	Up in NIHL
LOC101928123	0.734724	18.8147	2.53043	0.0113924	0.138787	Up in NIHL
HIST1H3D	0.459835	1341.35	2.53025	0.0113982	0.138787	Up in NIHL
CD300C	0.466344	546.897	2.52969	0.0114163	0.1389	Up in NIHL
PCSK6	0.47073	387.603	2.529	0.0114387	0.139065	Up in NIHL
PTK7	-0.506631	81.4546	-2.52829	0.0114618	0.139237	Down in NIHL
LOC101927589	0.478878	251.598	2.52767	0.0114822	0.139377	Up in NIHL
LINC00266-1	-0.907203	5.87424	-2.5268	0.0115108	0.139616	Down in NIHL
SPEF2	-0.489974	121.638	-2.52563	0.011549	0.139971	Down in NIHL
PLAG1	-0.472211	248.342	-2.52529	0.0115601	0.139998	Down in NIHL
BAALC	-0.858606	7.01317	-2.5248	0.0115766	0.140089	Down in NIHL
SASH1	0.46584	523.094	2.5243	0.011593	0.14018	Up in NIHL
KLHDC8B	0.475882	278.905	2.52396	0.011604	0.140204	Up in NIHL
LOC101928192	-0.556766	38.6808	-2.52329	0.0116261	0.140364	Down in NIHL
CTAGE4	0.997529	9.36827	2.52285	0.0116407	0.140432	Up in NIHL
OXNAD1	-0.458666	899.927	-2.52138	0.0116896	0.140865	Down in NIHL
TRHDE	0.83097	13.2483	2.52104	0.0117008	0.140865	Up in NIHL
PHLDA3	0.942086	9.97036	2.52096	0.0117035	0.140865	Up in NIHL
NT5M	0.507494	108.46	2.51905	0.0117673	0.141523	Up in NIHL
RRAS	0.475336	268.817	2.51721	0.0118289	0.142155	Up in NIHL
AHR	0.454029	4601.98	2.51609	0.0118664	0.142374	Up in NIHL
S100A8	0.452817	40202.7	2.51592	0.0118724	0.142374	Up in NIHL
CLEC2B	0.456185	1733.53	2.51586	0.0118743	0.142374	Up in NIHL
URB1	-0.458297	772.712	-2.51485	0.0119083	0.142672	Down in NIHL
LOC102723927	-0.589275	27.3745	-2.51445	0.0119218	0.142703	Down in NIHL
LGALS1	0.455089	2244.47	2.51423	0.0119291	0.142703	Up in NIHL
C1orf177	-0.62718	20.5537	-2.51385	0.0119422	0.142751	Down in NIHL
LOC101929866	0.461834	631.14	2.51325	0.0119624	0.142884	Up in NIHL
GOLGA8A	-0.45565	1212.79	-2.51185	0.0120101	0.143345	Down in NIHL
AHRR	0.538553	65.7508	2.51112	0.0120347	0.143529	Up in NIHL
CTNNA1	0.454215	2350.45	2.51009	0.0120702	0.143839	Up in NIHL
OR2L1P	-0.880825	6.34205	-2.5094	0.0120935	0.143839	Down in NIHL
NELL2	-0.454772	1366.48	-2.5093	0.0120972	0.143839	Down in NIHL
LOC101930307	-0.491017	107.792	-2.50885	0.0121126	0.143839	Down in NIHL
LOC101928126	-0.47013	234.745	-2.50884	0.0121129	0.143839	Down in NIHL
FAM110B	0.506209	106.736	2.50876	0.0121157	0.143839	Up in NIHL
HLA-DQA1	0.453951	2248.77	2.50799	0.0121421	0.144042	Up in NIHL
GDPD5	0.459497	695.601	2.50545	0.0122297	0.144973	Up in NIHL
TMEM187	0.487673	159.667	2.50436	0.0122674	0.145309	Up in NIHL
CAPRIN2	-0.461605	398.914	-2.50366	0.0122914	0.145483	Down in NIHL
AMT	-0.484414	126.625	-2.5034	0.0123006	0.145483	Down in NIHL
CEP72	-0.490033	107.267	-2.50277	0.0123227	0.145634	Down in NIHL
ADAMTS7P1	0.50319	109.254	2.50145	0.0123686	0.146066	Up in NIHL
RHPN1	-0.471675	201.545	-2.50086	0.0123891	0.146199	Down in NIHL
AVPR1A	-0.476876	159.766	-2.49973	0.0124289	0.146558	Down in NIHL
MAD1L1	0.460108	575.445	2.49897	0.0124556	0.146762	Up in NIHL
EEF1A2	-0.89107	6.17691	-2.49802	0.012489	0.147046	Down in NIHL
DNHD1	-0.456345	631.003	-2.49706	0.0125228	0.147333	Down in NIHL
LOC101927814	0.839285	12.7467	2.49622	0.0125524	0.147567	Up in NIHL
NBPF8	-0.451759	1655.96	-2.49582	0.0125668	0.147567	Down in NIHL
LOC101929447	0.656178	25.6344	2.49549	0.0125782	0.147567	Up in NIHL
NR4A3	0.501448	111.466	2.49543	0.0125803	0.147567	Up in NIHL
TOPORS-AS1	0.482433	176.934	2.49509	0.0125927	0.147602	Up in NIHL
GNA15	0.457828	646.503	2.49279	0.0126743	0.148448	Up in NIHL
GYPE	-0.663038	15.6674	-2.49137	0.012725	0.14893	Down in NIHL
RBFOX2	-0.640665	17.8821	-2.49058	0.0127534	0.149151	Down in NIHL
LOC100133331	-0.463937	274.482	-2.48955	0.0127904	0.149472	Down in NIHL
SH3GL1P1	-0.502327	76.411	-2.48866	0.0128225	0.149736	Down in NIHL
TOR1B	0.452433	1262.72	2.48806	0.012844	0.149876	Up in NIHL
NUTM2A	-0.466849	225.664	-2.48685	0.0128878	0.150217	Down in NIHL
RGPD4	-0.655426	16.8219	-2.48673	0.0128925	0.150217	Down in NIHL
KCNH2	0.522597	75.3906	2.4842	0.0129843	0.151175	Up in NIHL
FZD3	-0.470827	179.836	-2.48311	0.0130239	0.151524	Down in NIHL
EMR1	0.449048	2274.37	2.48109	0.013098	0.152119	Up in NIHL
LOC101927300	-0.867516	6.49681	-2.48107	0.013099	0.152119	Down in NIHL
RP11-58E21.3	-0.774015	9.19131	-2.48093	0.0131042	0.152119	Down in NIHL
RASGEF1B	0.465829	301.867	2.47984	0.0131442	0.152462	Up in NIHL
ZNF37A	-0.455388	475.458	-2.47938	0.0131612	0.152462	Down in NIHL
GPSM1	-0.490469	94.5442	-2.47913	0.0131703	0.152462	Down in NIHL
LOC100507387	-0.689568	13.6416	-2.47884	0.0131809	0.152462	Down in NIHL
LOC100996573	-0.466895	207.499	-2.47854	0.0131921	0.152462	Down in NIHL
CPNE9	1.09335	7.06849	2.47834	0.0131995	0.152462	Up in NIHL
PTPRG	-0.712196	11.9602	-2.47828	0.0132018	0.152462	Down in NIHL
RRM2	0.506867	93.933	2.47756	0.0132284	0.152657	Up in NIHL
HIST1H4J	0.455439	590.699	2.47514	0.0133185	0.153516	Up in NIHL
ZNF438	0.452957	782.755	2.47503	0.0133224	0.153516	Up in NIHL
CLEC10A	0.459195	425.742	2.47452	0.0133416	0.153624	Up in NIHL
TUBB6	0.496228	113.651	2.47375	0.0133703	0.153763	Up in NIHL
LOC102724377	-0.561839	33.235	-2.47367	0.0133733	0.153763	Down in NIHL
CCR3	0.448621	1615.04	2.47282	0.0134053	0.154019	Up in NIHL
KRT18	-0.599453	23.7755	-2.47179	0.0134438	0.154274	Down in NIHL
CDC42BPG	-0.479113	123.424	-2.47155	0.0134529	0.154274	Down in NIHL
MAP3K6	0.46826	250.463	2.47144	0.013457	0.154274	Up in NIHL
CLEC7A	0.445352	7688.41	2.47093	0.0134762	0.15433	Up in NIHL
PPM1J	-0.646679	16.9161	-2.47079	0.0134816	0.15433	Down in NIHL
B4GALNT3	-0.523062	50.8189	-2.46992	0.0135143	0.154591	Down in NIHL
ZNF354C	-0.462072	244.875	-2.46956	0.0135278	0.154591	Down in NIHL
SLITRK5	-0.700998	12.504	-2.4694	0.013534	0.154591	Down in NIHL
CCDC84	-0.478228	123.876	-2.46742	0.013609	0.155172	Down in NIHL
PHLDB1	-0.649352	16.5876	-2.46723	0.0136165	0.155172	Down in NIHL
DISC1	0.44829	1347.89	2.46696	0.0136266	0.155172	Up in NIHL
NPIPB5	-0.448368	982.195	-2.46695	0.0136268	0.155172	Down in NIHL
LOC100506127	-0.602449	22.644	-2.46676	0.0136343	0.155172	Down in NIHL
PTGES	-0.592453	24.7068	-2.46641	0.0136474	0.155179	Down in NIHL
CCDC68	-0.892075	5.84574	-2.46593	0.0136656	0.155179	Down in NIHL
ADM	0.446208	2350.8	2.46588	0.0136677	0.155179	Up in NIHL
KCNK17	1.22739	5.71706	2.4657	0.0136745	0.155179	Up in NIHL
PROX2	-0.734651	10.3896	-2.46407	0.013737	0.155775	Down in NIHL
ZNF589	-0.453332	436.825	-2.46375	0.0137493	0.155802	Down in NIHL
MYO15A	-0.73713	10.3642	-2.46272	0.0137889	0.156138	Down in NIHL
CEP55	0.685676	21.177	2.46239	0.0138015	0.156169	Up in NIHL
LOC101927354	1.23132	5.66056	2.46124	0.0138458	0.156556	Up in NIHL
PMS2L2	-0.740324	10.4188	-2.46067	0.0138679	0.156694	Down in NIHL
RRP1	-0.483561	101.276	-2.45812	0.0139667	0.157696	Down in NIHL
SNHG17	0.487547	126.998	2.45752	0.0139899	0.157845	Up in NIHL
GK	0.44374	3613.21	2.45714	0.0140047	0.157898	Up in NIHL
RAB30	-0.44665	912.018	-2.4556	0.0140648	0.158461	Down in NIHL
LOC101930033	-0.773637	9.36198	-2.45519	0.014081	0.15853	Down in NIHL
LOC101927060	-0.674946	14.1433	-2.45397	0.014129	0.158956	Down in NIHL
TRIM40	-0.512431	55.7031	-2.45235	0.0141926	0.159558	Down in NIHL
NEB	-0.488224	87.8746	-2.45133	0.014233	0.159897	Down in NIHL
RRP15	-0.45393	333.282	-2.45045	0.0142679	0.160108	Down in NIHL
GOLGA2P7	-0.573491	27.5063	-2.45034	0.0142722	0.160108	Down in NIHL
NEK11	0.634869	26.8258	2.44819	0.0143577	0.160952	Up in NIHL
LOC100507520	-0.470482	137.744	-2.4446	0.0145013	0.162445	Down in NIHL
SLC46A2	0.455506	370.146	2.4438	0.0145334	0.162689	Up in NIHL
D2HGDH	-0.452611	332.862	-2.44319	0.0145582	0.16285	Down in NIHL
SCD	0.458984	299.029	2.4427	0.0145778	0.162953	Up in NIHL
ACKR3	-0.485677	89.0406	-2.44205	0.0146041	0.16309	Down in NIHL
LOC101928042	-0.503378	62.9976	-2.44188	0.0146108	0.16309	Down in NIHL
KCNJ15	0.439769	10720.6	2.44117	0.0146396	0.163295	Up in NIHL
ARHGEF25	-0.658646	15.065	-2.44003	0.014686	0.163694	Down in NIHL
GPER1	0.610326	31.3065	2.43956	0.0147052	0.163694	Up in NIHL
ZNF181	-0.461942	185.29	-2.43952	0.0147067	0.163694	Down in NIHL
KDELC2	-0.451665	336.811	-2.43893	0.014731	0.16383	Down in NIHL
ZFP62	-0.450077	384.03	-2.43871	0.0147398	0.16383	Down in NIHL
LOC101927407	0.524558	64.6312	2.43764	0.0147836	0.164201	Up in NIHL
NXN	-0.658992	15.4982	-2.43707	0.0148067	0.164228	Down in NIHL
FAM86EP	-0.577774	25.876	-2.43693	0.0148125	0.164228	Down in NIHL
NSFP1	0.559551	44.4002	2.43672	0.0148213	0.164228	Up in NIHL
SORT1	0.439898	3903.06	2.43655	0.014828	0.164228	Up in NIHL
FOXD4L6	1.3855	4.75788	2.43369	0.0149456	0.165415	Up in NIHL
SPTA1	-0.81661	7.26143	-2.43321	0.0149657	0.165469	Down in NIHL
LOC102724811	-0.719447	11.0661	-2.43275	0.0149846	0.165469	Down in NIHL
LOC101929732	-0.646476	15.9847	-2.43264	0.0149893	0.165469	Down in NIHL
FAM198B	0.439639	2983.94	2.43255	0.0149928	0.165469	Up in NIHL
ITGB8	0.505264	81.9393	2.4319	0.0150198	0.165651	Up in NIHL
LOC101930114	1.26183	5.35995	2.43132	0.0150439	0.1658	Up in NIHL
FCRL2	-0.460525	180.707	-2.4289	0.0151449	0.166796	Down in NIHL
KIAA1671	-0.447174	423.263	-2.42853	0.0151601	0.166846	Down in NIHL
PTPRM	-0.456307	218.334	-2.42749	0.0152036	0.167166	Down in NIHL
DLEU2L	-0.695139	12.1044	-2.42733	0.0152105	0.167166	Down in NIHL
LINC00894	-0.456274	214.594	-2.42546	0.0152892	0.167913	Down in NIHL
LOC102724024	0.472178	158.661	2.42421	0.0153417	0.168373	Up in NIHL
MGC27345	-0.444635	495.331	-2.42267	0.0154071	0.168971	Down in NIHL
CCT6B	0.709839	18.1196	2.42205	0.0154332	0.169139	Up in NIHL
ARG1	0.454231	309.891	2.42078	0.0154872	0.169505	Up in NIHL
EPHB3	0.513759	70.7325	2.42076	0.0154881	0.169505	Up in NIHL
PTPDC1	-0.481252	89.0882	-2.4196	0.0155375	0.169926	Down in NIHL
LGALS8-AS1	0.592441	33.7458	2.41901	0.0155627	0.170084	Up in NIHL
KY	0.565854	40.606	2.41752	0.0156267	0.170664	Up in NIHL
MAPRE3	-0.458377	180.916	-2.41723	0.0156392	0.170682	Down in NIHL
ANKRD20A9P	-0.71304	11.1194	-2.41695	0.0156511	0.170693	Down in NIHL
ZC2HC1A	0.47119	155.735	2.41625	0.0156815	0.170905	Up in NIHL
ABCG1	0.438034	1659.23	2.41506	0.0157324	0.171281	Up in NIHL
ITGB5	0.447003	461.551	2.41486	0.0157411	0.171281	Up in NIHL
GBP1	0.436261	3225.97	2.41469	0.0157487	0.171281	Up in NIHL
ARHGEF10	-0.505291	55.5777	-2.41431	0.015765	0.171339	Down in NIHL
HSP90B2P	-0.691637	12.1477	-2.41297	0.0158229	0.17185	Down in NIHL
SCARNA9	-0.452811	225.963	-2.41194	0.0158677	0.172216	Down in NIHL
CEACAM19	-0.572521	26.1016	-2.4085	0.0160183	0.173537	Down in NIHL
ZNF793	-0.474904	98.4469	-2.40829	0.0160274	0.173537	Down in NIHL
LOC102724532	0.949075	9.02423	2.40823	0.0160302	0.173537	Up in NIHL
OLFM1	0.496685	86.7739	2.40815	0.0160336	0.173537	Up in NIHL
LOC101927663	-0.605317	20.1244	-2.40757	0.016059	0.173625	Down in NIHL
TNFAIP3	0.434547	4170.4	2.40746	0.0160639	0.173625	Up in NIHL
PXMP2	0.573475	37.2372	2.40605	0.0161262	0.174179	Up in NIHL
MTERFD2	-0.43844	769.011	-2.4056	0.0161461	0.174274	Down in NIHL
TYRO3P	-0.633832	16.4558	-2.40514	0.0161664	0.174288	Down in NIHL
GLIS3	-0.548964	31.2873	-2.40506	0.0161697	0.174288	Down in NIHL
IL3RA	-0.447801	272.822	-2.40214	0.0162994	0.175566	Down in NIHL
FAM120C	-0.446376	288.359	-2.39897	0.0164411	0.17697	Down in NIHL
RP11-13A1.1	0.56701	38.307	2.39773	0.016497	0.177371	Up in NIHL
FPR1	0.431534	38938.5	2.39764	0.0165009	0.177371	Up in NIHL
LINC00920	-0.584431	22.7962	-2.39662	0.0165471	0.177745	Down in NIHL
CAPN5	-0.474773	93.2958	-2.39635	0.0165594	0.177756	Down in NIHL
CAT	0.431748	8039.74	2.39566	0.0165904	0.177967	Up in NIHL
HIF1A	0.431588	7816.38	2.39466	0.0166358	0.178332	Up in NIHL
RAD51-AS1	-0.496718	59.7805	-2.39403	0.0166644	0.178436	Down in NIHL
CMYA5	-0.701346	11.5108	-2.39361	0.0166835	0.178436	Down in NIHL
DNAH6	-0.540788	33.6351	-2.39327	0.0166989	0.178436	Down in NIHL
CXCR6	-0.454109	177.287	-2.3929	0.0167157	0.178436	Down in NIHL
LOC101928004	0.588741	32.7195	2.39288	0.0167168	0.178436	Up in NIHL
STAT4	-0.434363	1119.09	-2.39276	0.0167221	0.178436	Down in NIHL
RUNDC3B	0.910798	9.30003	2.39269	0.0167252	0.178436	Up in NIHL
TRIM17	-0.635849	15.9319	-2.39095	0.0168049	0.179165	Down in NIHL
LOC284454	-0.433437	1307.2	-2.39068	0.016817	0.179172	Down in NIHL
RP11-395P17.3	-0.448509	228.438	-2.39023	0.0168376	0.17927	Down in NIHL
FADS1	0.446978	334.412	2.3897	0.0168621	0.179409	Up in NIHL
FOLR2	0.540651	47.9795	2.38914	0.0168878	0.179561	Up in NIHL
CYP7B1	0.620369	25.9922	2.38776	0.0169512	0.180113	Up in NIHL
FSCN1	0.45722	204.048	2.38726	0.0169744	0.180223	Up in NIHL
FLOT1	0.430621	5038.99	2.38704	0.0169846	0.180223	Up in NIHL
PRELID1	0.430871	3641.33	2.386	0.0170328	0.180613	Up in NIHL
SYNGAP1	-0.43458	800.04	-2.38556	0.0170529	0.180704	Down in NIHL
PPT2-EGFL8	-0.509671	47.7759	-2.38514	0.0170727	0.180791	Down in NIHL
LINC00673	1.04706	7.17012	2.38469	0.0170934	0.180826	Up in NIHL
ZNF814	-0.447765	224.149	-2.38442	0.0171062	0.180826	Down in NIHL
SELT	0.430918	2980.07	2.38432	0.0171107	0.180826	Up in NIHL
FEZ1	-0.504068	51.0169	-2.38139	0.0172474	0.182149	Down in NIHL
PRDM16	-0.980382	4.38075	-2.38063	0.0172832	0.182404	Down in NIHL
CYP24A1	1.23441	5.07849	2.37964	0.0173297	0.182772	Up in NIHL
C19orf59	0.436089	696.764	2.37824	0.0173957	0.183345	Up in NIHL
ZSCAN12	-0.446744	219.818	-2.37705	0.0174517	0.183735	Down in NIHL
C11orf84	-0.453016	163.736	-2.37696	0.0174562	0.183735	Down in NIHL
FGF9	0.641555	23.0997	2.37628	0.0174883	0.183904	Up in NIHL
AAMDC	0.993775	7.76303	2.37612	0.0174957	0.183904	Up in NIHL
LOC728715	-0.639052	15.4223	-2.37561	0.0175199	0.184035	Down in NIHL
CD200	-0.471433	91.1518	-2.37407	0.0175931	0.184681	Down in NIHL
LOC100507191	-0.492195	60.4494	-2.37359	0.017616	0.184742	Down in NIHL
GCHFR	0.485707	92.9184	2.37346	0.0176225	0.184742	Up in NIHL
SERPINB1	0.427666	7970.04	2.37298	0.017645	0.184854	Up in NIHL
HSF5	-0.519046	40.6523	-2.37102	0.0177392	0.185717	Down in NIHL
LOC101929574	-0.699635	11.1068	-2.3705	0.017764	0.18582	Down in NIHL
RIC3	-0.457005	134.253	-2.37005	0.0177859	0.18582	Down in NIHL
SCARNA21	-0.50639	48.1658	-2.36975	0.0177999	0.18582	Down in NIHL
SPAG16	-0.513326	43.4667	-2.36975	0.0178002	0.18582	Down in NIHL
DTNA	0.736883	15.1513	2.36951	0.0178118	0.18582	Up in NIHL
SEMG1	1.07812	6.38829	2.36911	0.0178311	0.18582	Up in NIHL
LOC101928946	-0.491056	60.5145	-2.36909	0.0178319	0.18582	Down in NIHL
BEND3	-0.470161	91.4972	-2.36869	0.0178512	0.185897	Down in NIHL
NME8	0.469054	128.421	2.3677	0.0178989	0.18627	Up in NIHL
RP5-1057J7.6	-0.506856	46.9874	-2.36679	0.0179429	0.186604	Down in NIHL
TYW1B	-0.466498	99.2023	-2.36613	0.0179753	0.186817	Down in NIHL
ILDR2	-0.596547	19.6821	-2.36588	0.0179873	0.186818	Down in NIHL
CCL23	0.818489	11.1984	2.36457	0.0180511	0.187028	Up in NIHL
RBM19	-0.432568	594.576	-2.3645	0.0180546	0.187028	Down in NIHL
ZNF711	-0.555781	27.3389	-2.36449	0.0180548	0.187028	Down in NIHL
KIAA1524	-0.459916	117.921	-2.36448	0.0180553	0.187028	Down in NIHL
IER5L	0.440452	371.809	2.36383	0.0180872	0.187235	Up in NIHL
C3orf33	-0.53347	33.7595	-2.36043	0.0182536	0.188721	Down in NIHL
COL4A3	-0.50164	49.4954	-2.36041	0.0182548	0.188721	Down in NIHL
KHDRBS2	-0.626107	16.0765	-2.35904	0.0183221	0.189292	Down in NIHL
CYP4F22	-0.477103	74.8063	-2.35858	0.0183448	0.189402	Down in NIHL
TMSB15B	1.04113	6.89419	2.35815	0.0183661	0.189497	Up in NIHL
FAM86FP	-0.615687	17.3299	-2.35647	0.0184495	0.190232	Down in NIHL
C19orf33	0.604222	27.2501	2.35608	0.0184691	0.190309	Up in NIHL
FADS2	0.446759	241.743	2.35526	0.0185097	0.190603	Up in NIHL
KRBA2	-0.459503	112.956	-2.35472	0.0185369	0.190647	Down in NIHL
RP11-333E1.1	-0.696712	11.1966	-2.35451	0.0185469	0.190647	Down in NIHL
TIGD4	-0.712041	10.0299	-2.35444	0.0185505	0.190647	Down in NIHL
PSMB3	0.425695	2324.19	2.35248	0.0186486	0.19153	Up in NIHL
DHRS7	0.425669	2231.25	2.35178	0.0186838	0.191766	Up in NIHL
LPAR6	0.425631	2135.06	2.35095	0.0187256	0.192069	Up in NIHL
PRKG2	-0.616636	16.8541	-2.34938	0.0188049	0.192711	Down in NIHL
ZNF681	-0.444155	192.11	-2.34922	0.0188127	0.192711	Down in NIHL
TBX21	-0.424559	1989.64	-2.34782	0.0188836	0.193311	Down in NIHL
TMEM160	0.455725	164.915	2.34744	0.0189029	0.193335	Up in NIHL
PRKCDBP	0.71985	15.6798	2.34702	0.0189243	0.193335	Up in NIHL
POLR1C	-0.457794	113.571	-2.34701	0.0189247	0.193335	Down in NIHL
ANKRD26	-0.443125	197.786	-2.34677	0.018937	0.193335	Down in NIHL
TESC	0.440627	302.049	2.34656	0.0189477	0.193335	Up in NIHL
C3orf14	0.610991	26.232	2.34625	0.0189635	0.19337	Up in NIHL
USP51	-0.520779	37.3057	-2.34517	0.0190185	0.1937	Down in NIHL
NLRC3	-0.423296	3131.92	-2.34513	0.0190204	0.1937	Down in NIHL
YES1	-0.439417	235.776	-2.34462	0.0190463	0.193799	Down in NIHL
SIGLEC10	0.422856	5421.21	2.34446	0.0190549	0.193799	Up in NIHL
FBXL5	0.422082	17267.2	2.34412	0.0190719	0.193846	Up in NIHL
LOC101928399	-0.533177	32.2925	-2.34301	0.0191288	0.194298	Down in NIHL
HOXC5	-0.747099	8.60597	-2.34271	0.0191442	0.194329	Down in NIHL
SCN1B	0.474511	101.015	2.3408	0.0192423	0.195199	Up in NIHL
LINC00862	0.92479	8.49278	2.34003	0.0192824	0.195334	Up in NIHL
ZNF696	-0.439893	218.861	-2.33995	0.0192864	0.195334	Down in NIHL
SGMS2	0.427906	807.626	2.33976	0.0192963	0.195334	Up in NIHL
LOC100128398	-0.501592	46.7817	-2.33903	0.0193338	0.195334	Down in NIHL
LOC101929786	0.458744	143.973	2.33901	0.0193348	0.195334	Up in NIHL
TMC4	0.510446	58.8013	2.33869	0.0193513	0.195334	Up in NIHL
C7orf50	0.435104	387.909	2.33867	0.0193523	0.195334	Up in NIHL
ZNF607	-0.450714	135.43	-2.33862	0.0193553	0.195334	Down in NIHL
LOC101928633	0.894147	9.1274	2.33786	0.0193944	0.195603	Up in NIHL
PFKFB3	0.421824	4033.2	2.33676	0.0194518	0.196056	Up in NIHL
DDX31	-0.438192	229.558	-2.33548	0.0195182	0.196499	Down in NIHL
KLRAP1	-0.444711	167.057	-2.33543	0.0195209	0.196499	Down in NIHL
ACRC	-0.48134	63.3414	-2.3345	0.0195696	0.196863	Down in NIHL
ZNF430	-0.42615	659.493	-2.33311	0.0196423	0.197468	Down in NIHL
RBM14-RBM4	-0.460114	98.4775	-2.33208	0.0196964	0.197885	Down in NIHL
SMARCA1	-0.858227	5.71665	-2.32979	0.0198175	0.198974	Down in NIHL
LOC100506161	1.12735	5.71362	2.32724	0.0199527	0.200203	Up in NIHL
DBNDD2	0.455132	148.564	2.32654	0.0199897	0.20026	Up in NIHL
ARHGEF5	-0.433427	277.536	-2.32595	0.0200212	0.20026	Down in NIHL
GPR157	-0.445129	152.913	-2.3259	0.0200239	0.20026	Down in NIHL
SEPT10	0.467468	109.516	2.32565	0.020037	0.20026	Up in NIHL
ZNF827	-0.437727	212.282	-2.32548	0.0200464	0.20026	Down in NIHL
LINC00880	0.897531	9.16241	2.3253	0.020056	0.20026	Up in NIHL
RPGRIP1L	-0.491206	51.9847	-2.32513	0.0200653	0.20026	Down in NIHL
CELSR2	-0.431655	310.571	-2.32503	0.0200704	0.20026	Down in NIHL
C1orf116	-0.47959	62.6244	-2.32477	0.0200842	0.20026	Down in NIHL
ACP5	0.428711	530.494	2.32474	0.020086	0.20026	Up in NIHL
LOC100506100	0.573138	32.0665	2.32448	0.0200996	0.200268	Up in NIHL
CDHR2	-0.575849	21.4472	-2.32366	0.0201437	0.200512	Down in NIHL
RNR2	-0.430257	339.744	-2.32355	0.0201496	0.200512	Down in NIHL
KIAA1279	-0.44468	151.598	-2.3228	0.0201898	0.200784	Down in NIHL
FAM153A	-0.511973	38.8439	-2.32086	0.0202946	0.201698	Down in NIHL
MAP1LC3B2	-0.473029	70.0376	-2.31926	0.0203811	0.202408	Down in NIHL
LOC100128288	-0.536066	29.83	-2.31904	0.0203929	0.202408	Down in NIHL
PTCH1	-0.421883	895.392	-2.31882	0.0204047	0.202408	Down in NIHL
TTC28	-0.462413	86.6626	-2.31841	0.0204269	0.2025	Down in NIHL
PEG10	0.495239	66.6224	2.31765	0.0204682	0.202752	Up in NIHL
ZCWPW1	-0.458988	94.4594	-2.31747	0.0204781	0.202752	Down in NIHL
CHURC1	0.418904	2756.74	2.31706	0.0205004	0.202844	Up in NIHL
LMNA	0.426339	578.903	2.31661	0.0205253	0.202962	Up in NIHL
ZFP30	-0.439303	179.753	-2.31588	0.0205646	0.203223	Down in NIHL
PTGFRN	0.480762	81.7604	2.31392	0.0206722	0.204158	Up in NIHL
CATSPERG	-0.532217	30.739	-2.31312	0.0207162	0.204464	Down in NIHL
RN7SL2	0.415969	907084	2.31193	0.0207815	0.204979	Up in NIHL
GNAL	-0.470342	71.223	-2.31092	0.0208372	0.205399	Down in NIHL
ATP6V1G2	-0.495619	46.7036	-2.30923	0.0209308	0.206069	Down in NIHL
DNAJC17	-0.481284	57.836	-2.30922	0.0209314	0.206069	Down in NIHL
LPCAT3	0.419615	1254.26	2.30775	0.0210129	0.206672	Up in NIHL
SLC16A13	-0.443253	143.397	-2.30759	0.0210218	0.206672	Down in NIHL
IRF7	0.417379	2480.85	2.3074	0.0210323	0.206672	Up in NIHL
PLCH2	-0.421899	602.616	-2.3066	0.0210771	0.206982	Down in NIHL
OTUD7B	-0.430053	270.962	-2.30615	0.0211024	0.206982	Down in NIHL
PP13	-0.455301	97.6693	-2.30613	0.0211034	0.206982	Down in NIHL
CPEB1	-0.773201	7.19166	-2.30577	0.0211232	0.207047	Down in NIHL
SPIRE1	0.453825	136.213	2.30434	0.0212036	0.207563	Up in NIHL
CD83	0.434728	269.383	2.30416	0.0212139	0.207563	Up in NIHL
ZNF614	-0.431537	240.185	-2.30391	0.0212276	0.207563	Down in NIHL
LOC102723582	-0.669063	11.6555	-2.30367	0.0212412	0.207563	Down in NIHL
UBAP1L	-0.513452	36.668	-2.30366	0.021242	0.207563	Down in NIHL
DNAJC28	-0.716811	9.54812	-2.30238	0.0213138	0.208055	Down in NIHL
CD36	0.415175	5835.07	2.30229	0.0213189	0.208055	Up in NIHL
LOC100506504	-0.554821	24.3706	-2.30077	0.0214048	0.208763	Down in NIHL
STAB1	0.415035	4445.67	2.29988	0.0214552	0.208975	Up in NIHL
GPCPD1	0.414481	8028.49	2.29987	0.0214556	0.208975	Up in NIHL
LOC100507131	-0.452132	103.255	-2.29968	0.0214665	0.208975	Down in NIHL
IKZF3	-0.413982	10258.2	-2.29865	0.0215248	0.209413	Down in NIHL
GSN	0.414284	6274.49	2.29772	0.021578	0.2098	Up in NIHL
ST7-OT4	-0.695156	10.3998	-2.29671	0.0216355	0.210209	Down in NIHL
SERPINH1	-0.44423	127.825	-2.29609	0.0216708	0.210209	Down in NIHL
TRIM10	0.568035	31.0383	2.29607	0.0216722	0.210209	Up in NIHL
DCBLD2	-0.538396	27.5233	-2.29604	0.0216737	0.210209	Down in NIHL
JRK	-0.417449	880.024	-2.29398	0.0217915	0.211065	Down in NIHL
SAMD3	-0.417878	802.837	-2.29387	0.021798	0.211065	Down in NIHL
TCAP	-0.583784	19.2017	-2.2937	0.0218079	0.211065	Down in NIHL
RBM28	-0.42834	260.184	-2.29356	0.0218157	0.211065	Down in NIHL
POLG2	-0.447209	114.054	-2.29268	0.0218666	0.211201	Down in NIHL
RAC3	-0.754709	7.73425	-2.29267	0.0218668	0.211201	Down in NIHL
C1orf200	0.489582	67.1073	2.29244	0.0218801	0.211201	Up in NIHL
GMDS-AS1	0.537802	39.6982	2.29238	0.0218837	0.211201	Up in NIHL
TMEM120B	-0.432254	202.58	-2.29148	0.0219359	0.211472	Down in NIHL
HIST1H3E	-0.487317	49.5444	-2.29143	0.0219388	0.211472	Down in NIHL
VAMP3	0.413715	3568.64	2.29088	0.0219701	0.211554	Up in NIHL
COL17A1	0.637187	20.9389	2.29062	0.0219855	0.211554	Up in NIHL
ZNF883	-0.649704	12.6936	-2.29004	0.0220189	0.211554	Down in NIHL
RP13-228J13.1	0.556282	33.981	2.28968	0.0220399	0.211554	Up in NIHL
TAF1A	-0.463935	73.8848	-2.28951	0.0220495	0.211554	Down in NIHL
KDELC1	-0.669047	11.3641	-2.28951	0.0220495	0.211554	Down in NIHL
SPRED3	-0.608341	16.0976	-2.28924	0.0220652	0.211554	Down in NIHL
NRG1	0.447543	149.853	2.28922	0.0220664	0.211554	Up in NIHL
LOC644172	-0.538374	27.8925	-2.289	0.0220796	0.211554	Down in NIHL
EPHX4	0.774964	11.8411	2.28895	0.0220822	0.211554	Up in NIHL
MEIS1	-0.431336	206.28	-2.28857	0.0221045	0.211639	Down in NIHL
DENND2D	-0.412687	3389.36	-2.28689	0.022202	0.212443	Down in NIHL
WDR25	0.443738	163.914	2.28582	0.0222648	0.212914	Up in NIHL
FCRL6	-0.414978	1090.6	-2.28534	0.0222927	0.213051	Down in NIHL
TRMT11	-0.447218	108.747	-2.28426	0.0223565	0.213531	Down in NIHL
NCS1	-0.68401	10.3492	-2.28335	0.02241	0.213711	Down in NIHL
RNF207	-0.480835	53.5352	-2.2833	0.0224127	0.213711	Down in NIHL
SCARNA7	0.423405	429.702	2.28324	0.0224163	0.213711	Up in NIHL
STYXL1	0.428577	302.636	2.28301	0.02243	0.213712	Up in NIHL
RASA4CP	-0.434813	166.289	-2.28268	0.0224494	0.213767	Down in NIHL
CACNG8	0.541904	36.8311	2.28229	0.0224719	0.213775	Up in NIHL
AP1S1	0.443508	161.452	2.28198	0.0224905	0.213775	Up in NIHL
OLFML3	-0.577988	19.5315	-2.28197	0.0224911	0.213775	Down in NIHL
ZNF566	-0.425034	274.636	-2.28018	0.0225969	0.21465	Down in NIHL
SH3RF2	-0.642116	13.0229	-2.27956	0.0226339	0.214872	Down in NIHL
ALDH5A1	-0.42187	344.821	-2.27902	0.0226659	0.215045	Down in NIHL
ARPC4-TTLL3	0.434925	213.439	2.2782	0.0227145	0.215376	Up in NIHL
LOC101928530	-0.590689	17.8937	-2.2771	0.0227802	0.215868	Down in NIHL
DPRXP4	-0.612693	15.6798	-2.2765	0.0228161	0.216076	Down in NIHL
CDKN2D	0.411745	2478.89	2.27627	0.0228297	0.216076	Up in NIHL
CARNS1	-0.420834	359.102	-2.2759	0.0228518	0.216155	Down in NIHL
RUFY1	0.411812	1881.65	2.27281	0.0230375	0.21778	Up in NIHL
FLJ45513	-0.460717	73.9371	-2.27256	0.0230526	0.217791	Down in NIHL
TRIM49D1	1.09233	6.08927	2.27214	0.0230781	0.217901	Up in NIHL
RGL3	0.560356	32.0218	2.27098	0.0231484	0.218433	Up in NIHL
TUB	-0.896177	4.56852	-2.27057	0.0231732	0.218461	Down in NIHL
CETP	0.736629	13.1272	2.27047	0.0231792	0.218461	Up in NIHL
SLC23A3	-0.556709	22.5646	-2.26993	0.0232119	0.218638	Down in NIHL
LTC4S	0.662226	17.8959	2.2694	0.0232441	0.21881	Up in NIHL
KIF21A	-0.418624	388.742	-2.26855	0.0232959	0.219166	Down in NIHL
LOC101927772	0.508465	50.1136	2.26798	0.0233302	0.219279	Up in NIHL
ZNF506	-0.412249	976.947	-2.26789	0.0233358	0.219279	Down in NIHL
DSC2	0.40977	2983.93	2.26741	0.0233652	0.219423	Up in NIHL
UPF3B	-0.460812	72.1556	-2.26671	0.0234077	0.21969	Down in NIHL
HMGN4	0.409556	3025.81	2.26636	0.0234293	0.219762	Up in NIHL
MST1L	-0.659825	11.9182	-2.26564	0.0234734	0.220007	Down in NIHL
SRA1	0.412465	1106.06	2.26534	0.023492	0.220007	Up in NIHL
WNT1	-0.533138	27.2918	-2.26525	0.0234975	0.220007	Down in NIHL
USB1	0.410163	2035.06	2.26491	0.0235181	0.220068	Up in NIHL
SMARCD3	0.414468	748.003	2.26359	0.0235996	0.220699	Up in NIHL
RIMKLB	-0.421111	290.873	-2.26332	0.023616	0.220721	Down in NIHL
LINGO2	-0.584957	17.9827	-2.26289	0.0236423	0.220835	Down in NIHL
ALCAM	0.412359	1001.95	2.262	0.0236975	0.221219	Up in NIHL
LOC101929634	-0.680167	10.4027	-2.26131	0.0237398	0.221297	Down in NIHL
RILP	0.426713	267.671	2.26107	0.0237547	0.221297	Up in NIHL
F5	0.408007	4426.18	2.26092	0.0237645	0.221297	Up in NIHL
HCK	0.40714	14878.1	2.26087	0.0237673	0.221297	Up in NIHL
EXTL2	-0.458563	73.4719	-2.26072	0.0237765	0.221297	Down in NIHL
C9orf47	-0.481281	49.3759	-2.25983	0.0238321	0.221668	Down in NIHL
LRRC16A	-0.435892	134.236	-2.25962	0.0238446	0.221668	Down in NIHL
LGALS9	0.408265	2993.57	2.25912	0.023876	0.221829	Up in NIHL
STX11	0.406957	8055.44	2.25814	0.0239366	0.222261	Up in NIHL
ZNF584	-0.453313	81.4378	-2.25781	0.0239576	0.222295	Down in NIHL
ASB1	-0.411438	779.349	-2.25763	0.0239687	0.222295	Down in NIHL
LOC101927070	-0.797443	6.40294	-2.25596	0.0240733	0.223133	Down in NIHL
PYGL	0.406206	10235.2	2.25477	0.0241478	0.223691	Up in NIHL
HIST1H2AM	0.42862	226.868	2.25303	0.024257	0.224571	Up in NIHL
FAM178B	-0.711226	8.90001	-2.25189	0.0243294	0.225028	Down in NIHL
SLC28A3	0.570096	28.8811	2.2518	0.0243351	0.225028	Up in NIHL
TYMS	0.484713	63.0578	2.25123	0.0243712	0.225229	Up in NIHL
PYCR1	-0.697109	9.5597	-2.25058	0.0244121	0.225474	Down in NIHL
ANG	0.548675	33.6012	2.24997	0.0244509	0.225633	Up in NIHL
CRIP3	-0.558776	21.4047	-2.24986	0.0244581	0.225633	Down in NIHL
LOC102724342	-0.476988	50.5782	-2.24832	0.0245557	0.226379	Down in NIHL
LOC100996634	-0.892316	4.84903	-2.24813	0.0245679	0.226379	Down in NIHL
KCP	-0.813916	5.89025	-2.24782	0.024588	0.226432	Down in NIHL
TYW3	-0.418347	287.433	-2.24759	0.0246026	0.226433	Down in NIHL
SHF	-0.550121	22.5914	-2.24723	0.0246254	0.226467	Down in NIHL
HOXC4	-0.527519	27.5912	-2.24669	0.0246598	0.226467	Down in NIHL
AGAP1	-0.415134	369.317	-2.24668	0.0246605	0.226467	Down in NIHL
SHROOM2	-0.771103	7.18713	-2.24662	0.024664	0.226467	Down in NIHL
USP6	0.907158	8.13471	2.24633	0.0246831	0.22651	Up in NIHL
TMEM123	0.404516	12924.1	2.246	0.0247041	0.22657	Up in NIHL
SCN7A	1.17439	4.78163	2.24562	0.0247286	0.226662	Up in NIHL
TRAF5	-0.407774	1035.04	-2.24454	0.0247978	0.227164	Down in NIHL
MMP19	0.765467	11.757	2.24407	0.0248282	0.227309	Up in NIHL
COL27A1	-0.756352	7.21884	-2.24341	0.0248704	0.227563	Down in NIHL
PCED1B-AS1	-0.409729	649.762	-2.24259	0.0249231	0.227912	Down in NIHL
ANXA2	0.404342	4677.76	2.24098	0.0250273	0.228683	Up in NIHL
LINC01160	-0.683119	10.1645	-2.24084	0.0250366	0.228683	Down in NIHL
LOC101930375	-0.662483	11.1543	-2.23914	0.0251465	0.22945	Down in NIHL
ALKBH8	-0.423503	191.637	-2.23902	0.0251545	0.22945	Down in NIHL
HYAL1	0.692178	15.3849	2.23877	0.0251707	0.22945	Up in NIHL
ZNF43	-0.413084	390.283	-2.23864	0.0251791	0.22945	Down in NIHL
EFNB2	0.573474	27.0409	2.23732	0.0252653	0.230102	Up in NIHL
LOC101929220	-0.783572	6.49232	-2.23677	0.0253015	0.230298	Down in NIHL
SPTB	0.428493	196.93	2.23493	0.0254219	0.23126	Up in NIHL
KBTBD6	-0.41787	249.769	-2.23401	0.0254821	0.231673	Down in NIHL
BIRC5	0.59369	23.8815	2.2334	0.0255224	0.231905	Up in NIHL
USP32P1	0.425582	218.38	2.23261	0.0255748	0.232246	Up in NIHL
CYP21A1P	0.64027	19.1922	2.23173	0.0256327	0.232557	Up in NIHL
BRI3BP	0.420085	282.161	2.23164	0.0256386	0.232557	Up in NIHL
EGR1	-0.402505	3774.9	-2.23114	0.0256722	0.232677	Down in NIHL
LOC100996419	-0.692013	9.41753	-2.23077	0.0256963	0.232677	Down in NIHL
TTC16	-0.419573	216.376	-2.23037	0.025723	0.232677	Down in NIHL
HIST1H2AI	0.493753	53.8273	2.23036	0.0257238	0.232677	Up in NIHL
HIST1H2BO	0.421238	262.051	2.23032	0.0257261	0.232677	Up in NIHL
IGHMBP2	-0.408149	579.943	-2.22986	0.0257569	0.232822	Down in NIHL
MRPS18C	0.456454	91.5715	2.2295	0.025781	0.232838	Up in NIHL
GADD45A	0.450244	103.768	2.22938	0.0257884	0.232838	Up in NIHL
ABLIM1	-0.401769	4984.16	-2.2285	0.0258472	0.233235	Down in NIHL
LOC102723794	-0.441932	93.6451	-2.22791	0.0258866	0.233456	Down in NIHL
MCM8	-0.422274	183.012	-2.22759	0.0259079	0.233513	Down in NIHL
GPRASP1	-0.417817	231.543	-2.22721	0.0259334	0.23361	Down in NIHL
LEF1	-0.402245	2510.95	-2.22669	0.0259678	0.233648	Down in NIHL
PGAM4	0.717409	13.6693	2.22664	0.0259711	0.233648	Up in NIHL
RBM11	-0.566192	19.0299	-2.22648	0.0259824	0.233648	Down in NIHL
TAF1C	-0.403067	1070.18	-2.2193	0.0264664	0.237829	Down in NIHL
TKTL1	0.431123	161.024	2.21913	0.0264777	0.237829	Up in NIHL
CCDC126	0.4039	1074.42	2.21762	0.0265805	0.238616	Up in NIHL
SELK	0.407837	579.169	2.21642	0.0266626	0.239216	Up in NIHL
FAM200A	-0.429041	127.534	-2.21604	0.0266884	0.239311	Down in NIHL
PLA2G16	0.442787	114.526	2.21494	0.0267642	0.239821	Up in NIHL
LCN12	-0.748488	7.07586	-2.21477	0.026776	0.239821	Down in NIHL
ZNF75A	-0.415092	235.837	-2.21424	0.0268126	0.240013	Down in NIHL
STXBP5-AS1	0.473886	65.1516	2.21311	0.02689	0.240568	Up in NIHL
HOXA10	-0.522781	26.9602	-2.21249	0.0269327	0.240725	Down in NIHL
FAM184A	-0.582018	16.7974	-2.21241	0.0269383	0.240725	Down in NIHL
IQGAP3	0.83657	9.38952	2.21061	0.0270626	0.241699	Up in NIHL
CHSY1	0.398786	4759.93	2.21031	0.0270838	0.24175	Up in NIHL
ZNF286A	-0.40964	329.267	-2.20989	0.0271131	0.241795	Down in NIHL
SECTM1	0.398267	7744.15	2.20979	0.0271196	0.241795	Up in NIHL
CRTC1	-0.402221	844.753	-2.20916	0.0271635	0.241941	Down in NIHL
ZFYVE9	-0.431343	112.692	-2.20908	0.0271691	0.241941	Down in NIHL
TMBIM4	0.399271	2848.08	2.20889	0.0271823	0.241941	Up in NIHL
HIST1H1C	0.401805	1165.95	2.20824	0.0272278	0.242209	Up in NIHL
SLC2A14	0.702204	14.1	2.20736	0.0272889	0.242606	Up in NIHL
LEO1	-0.464987	53.6372	-2.20715	0.0273034	0.242606	Down in NIHL
MRC1	0.481736	57.601	2.20666	0.027338	0.242775	Up in NIHL
KLHL3	-0.413853	231.319	-2.20594	0.0273882	0.243083	Down in NIHL
SFXN2	-0.434434	100.763	-2.20543	0.0274238	0.2431	Down in NIHL
WBP2NL	-0.670308	10.1039	-2.2054	0.027426	0.2431	Down in NIHL
TTK	0.549561	30.2945	2.20525	0.0274365	0.2431	Up in NIHL
LOC101929002	0.872116	8.31847	2.20448	0.0274904	0.243369	Up in NIHL
RNF141	0.397862	4201.6	2.20438	0.0274979	0.243369	Up in NIHL
N6AMT2	0.547546	30.6322	2.20335	0.0275701	0.243696	Up in NIHL
CYP2B7P	0.950572	7.02925	2.20332	0.0275721	0.243696	Up in NIHL
ARSB	0.400014	1446.41	2.20317	0.0275828	0.243696	Up in NIHL
C2	0.439711	115.966	2.20297	0.027597	0.243696	Up in NIHL
MICU1	0.399304	1621.02	2.2014	0.027708	0.244538	Up in NIHL
NFE4	-0.441973	82.6482	-2.20108	0.0277306	0.2446	Down in NIHL
EXOSC3	-0.418177	175.108	-2.2008	0.0277502	0.244635	Down in NIHL
BMS1P4	-0.444626	76.4383	-2.20049	0.0277723	0.244692	Down in NIHL
AVPR2	-0.805896	5.83432	-2.19974	0.027825	0.244995	Down in NIHL
OTUD7A	-0.554962	20.0349	-2.19956	0.0278379	0.244995	Down in NIHL
FAM27B	0.606574	21.3573	2.19905	0.0278745	0.245105	Up in NIHL
RP11-290F20.3	0.397573	2700.2	2.19895	0.0278817	0.245105	Up in NIHL
RP11-761I4.3	-0.706171	8.52763	-2.19765	0.0279742	0.245781	Down in NIHL
TMEM38A	0.457957	78.9072	2.19712	0.0280122	0.245977	Up in NIHL
STAT1	0.395664	12751.7	2.19683	0.0280329	0.245989	Up in NIHL
VAPA	0.3962	5356.83	2.19666	0.028045	0.245989	Up in NIHL
FRY-AS1	0.771585	10.9825	2.19585	0.0281027	0.246358	Up in NIHL
EBPL	0.426385	161.826	2.19537	0.0281368	0.246519	Up in NIHL
TNNT1	0.540899	31.7315	2.19428	0.0282155	0.24707	Up in NIHL
LGR6	-0.40843	282.767	-2.19288	0.028316	0.247695	Down in NIHL
PGLYRP1	0.399056	1151.99	2.19285	0.0283184	0.247695	Up in NIHL
LOC100289473	0.452995	85.1253	2.1925	0.0283431	0.247773	Up in NIHL
LINC01136	-0.4094	261.978	-2.19213	0.0283701	0.247871	Down in NIHL
CLIC3	-0.417457	166.583	-2.19141	0.0284219	0.248185	Down in NIHL
SMN2	-0.406322	325.242	-2.19116	0.0284402	0.248207	Down in NIHL
MX2	0.39489	6927.57	2.19062	0.0284794	0.248411	Up in NIHL
BOLA2B	-0.455129	60.6931	-2.19028	0.0285041	0.248488	Down in NIHL
ANAPC1P1	-0.629717	11.9705	-2.19006	0.0285202	0.24849	Down in NIHL
FAIM3	-0.394951	4132.97	-2.18976	0.0285418	0.248541	Down in NIHL
SLC6A4	-0.42795	109.223	-2.18668	0.0287655	0.250339	Down in NIHL
C9orf106	0.629328	18.6854	2.18648	0.0287802	0.250339	Up in NIHL
P2RX5	-0.400641	538.508	-2.18594	0.0288203	0.250432	Down in NIHL
HECTD2	0.502998	42.7346	2.1859	0.0288229	0.250432	Up in NIHL
RHD	0.524195	35.2027	2.18472	0.0289094	0.251021	Up in NIHL
CYP21A2	-0.51581	27.0955	-2.18454	0.0289227	0.251021	Down in NIHL
LOC102723446	-0.662578	9.99162	-2.18258	0.0290669	0.252133	Down in NIHL
CLDN12	-0.473561	43.5031	-2.18159	0.0291395	0.252578	Down in NIHL
SNX10	0.393337	6105.37	2.18145	0.0291504	0.252578	Up in NIHL
SCN8A	0.525674	34.6257	2.18078	0.0291999	0.252867	Up in NIHL
TNRC6C	-0.393728	2528.23	-2.17959	0.0292881	0.253415	Down in NIHL
CCNA1	0.687427	13.8965	2.17949	0.0292955	0.253415	Up in NIHL
PXDNL	-0.477752	40.8948	-2.17894	0.0293358	0.253623	Down in NIHL
CHMP5	0.396229	1218.25	2.17868	0.0293553	0.253652	Up in NIHL
DUSP13	-0.537129	22.8029	-2.17819	0.0293922	0.253727	Down in NIHL
MUC1	0.5699	25.4522	2.17813	0.0293963	0.253727	Up in NIHL
LOC101929398	0.816664	9.27657	2.17638	0.0295265	0.254711	Up in NIHL
ALMS1	-0.393794	1671.45	-2.17551	0.0295923	0.255138	Down in NIHL
FAM26F	0.405756	353.791	2.17512	0.0296213	0.255176	Up in NIHL
C4orf50	-0.494879	32.6745	-2.1749	0.0296375	0.255176	Down in NIHL
PNPLA1	0.422536	161.109	2.17476	0.029648	0.255176	Up in NIHL
IQCE	0.397176	866.972	2.17453	0.0296657	0.255176	Up in NIHL
SPATA32	-0.663643	10.0448	-2.17436	0.0296781	0.255176	Down in NIHL
HERC2P9	-0.407126	239.507	-2.1729	0.0297882	0.255983	Down in NIHL
C11orf21	-0.393042	1831.38	-2.17249	0.0298186	0.256045	Down in NIHL
LOC102724554	-0.466213	46.8811	-2.17237	0.0298281	0.256045	Down in NIHL
LOC100506538	-0.511576	27.4014	-2.17195	0.0298596	0.256045	Down in NIHL
ARHGAP11B	0.626859	18.2463	2.17166	0.0298815	0.256045	Up in NIHL
TPPP3	0.422107	159.409	2.17164	0.0298832	0.256045	Up in NIHL
B4GALNT4	-0.476881	40.2024	-2.1715	0.0298935	0.256045	Down in NIHL
PLEKHF1	-0.397326	574.605	-2.1703	0.0299838	0.256679	Down in NIHL
C9orf172	-0.409679	197.533	-2.16874	0.0301022	0.257552	Down in NIHL
ZNF284	-0.437811	76.4216	-2.16624	0.0302929	0.259042	Down in NIHL
TM7SF2	-0.423089	112.139	-2.16526	0.0303678	0.259485	Down in NIHL
DECR2	0.486054	48.9586	2.16513	0.0303778	0.259485	Up in NIHL
FAM188B	-0.613062	12.803	-2.16466	0.0304135	0.259649	Down in NIHL
CDK10	-0.397332	492.432	-2.16417	0.0304514	0.259831	Down in NIHL
TRIM7	0.462556	65.9659	2.16354	0.0304998	0.260103	Up in NIHL
IGIP	-0.403776	263.667	-2.16268	0.0305661	0.260408	Down in NIHL
RP11-973H7.4	-0.719342	7.59053	-2.16264	0.0305688	0.260408	Down in NIHL
GIPR	0.532845	31.4886	2.16176	0.030637	0.260755	Up in NIHL
HMGN3-AS1	-0.634498	11.398	-2.16134	0.0306694	0.260755	Down in NIHL
MS4A6A	0.390114	4012	2.16115	0.0306835	0.260755	Up in NIHL
EMR2	0.389207	11989	2.16084	0.0307078	0.260755	Up in NIHL
UNC93B1	0.389987	4135.84	2.16066	0.0307215	0.260755	Up in NIHL
SLC25A27	-0.747731	6.80299	-2.1605	0.0307339	0.260755	Down in NIHL
TRIM52-AS1	0.420487	156.53	2.16039	0.0307426	0.260755	Up in NIHL
SLC9A7P1	0.406102	289.349	2.16014	0.0307615	0.260755	Up in NIHL
LOC102723540	-0.692029	8.5646	-2.16006	0.0307683	0.260755	Down in NIHL
ZFP41	-0.401422	302.85	-2.15996	0.0307759	0.260755	Down in NIHL
RP11-346I3.4	-0.597535	13.9338	-2.15948	0.0308133	0.260932	Down in NIHL
ZNF568	-0.408633	189.236	-2.15883	0.0308632	0.261213	Down in NIHL
TMOD1	0.463498	63.696	2.15844	0.0308935	0.261326	Up in NIHL
RPS15AP10	-0.490776	33.0387	-2.15823	0.0309099	0.261326	Down in NIHL
RPP25	-0.439097	71.6524	-2.15778	0.0309452	0.261432	Down in NIHL
E2F2	0.399175	462.049	2.15764	0.0309557	0.261432	Up in NIHL
LINC00534	0.856592	8.10242	2.1568	0.0310212	0.261756	Up in NIHL
ACSF2	0.410586	221.865	2.15672	0.0310275	0.261756	Up in NIHL
PNKD	0.392647	1050.95	2.15538	0.0311321	0.262497	Up in NIHL
GOLGA6L5P	-0.50135	29.2399	-2.15453	0.0311988	0.262918	Down in NIHL
ANXA1	0.387969	6908.9	2.15223	0.0313794	0.264298	Up in NIHL
SNORA12	0.476948	52.6549	2.15128	0.0314545	0.264623	Up in NIHL
NAA40	-0.394392	530.457	-2.15118	0.0314617	0.264623	Down in NIHL
LOC646513	-0.697378	8.32477	-2.1511	0.0314685	0.264623	Down in NIHL
ECI1	0.410694	209.737	2.15049	0.0315166	0.264659	Up in NIHL
SLC4A4	-0.406431	194.953	-2.15027	0.031534	0.264659	Down in NIHL
CSF2RB	0.386955	46712.7	2.15009	0.0315479	0.264659	Up in NIHL
LINC00622	0.904934	7.36495	2.14973	0.0315764	0.264659	Up in NIHL
GAREML	-0.434203	76.9656	-2.14968	0.0315804	0.264659	Down in NIHL
HGF	0.403936	292.052	2.14958	0.0315886	0.264659	Up in NIHL
GLUL	0.386898	31883	2.1495	0.0315952	0.264659	Up in NIHL
LINC00494	-0.47217	40.2746	-2.14917	0.0316206	0.264659	Down in NIHL
PRSS16	0.781631	10.002	2.14889	0.031643	0.264659	Up in NIHL
ZNF419	-0.418217	118.566	-2.14882	0.0316484	0.264659	Down in NIHL
INTS4L1	-0.648896	10.1628	-2.14852	0.0316728	0.264659	Down in NIHL
C4orf32	0.399307	395.094	2.14848	0.0316754	0.264659	Up in NIHL
NPC2	0.38872	2063.62	2.14681	0.0318081	0.265626	Up in NIHL
STK32B	0.550912	27.0092	2.14588	0.0318827	0.266108	Up in NIHL
LOC100289097	-0.412167	144.106	-2.14561	0.0319045	0.266148	Down in NIHL
PRCP	0.387342	3553.47	2.1449	0.031961	0.266231	Up in NIHL
CARD16	0.396202	487.952	2.14465	0.0319809	0.266231	Up in NIHL
AASS	-0.43014	82.3484	-2.14454	0.0319897	0.266231	Down in NIHL
AC098823.3	0.761102	10.7099	2.14454	0.0319897	0.266231	Up in NIHL
LOC101060553	0.638614	16.6583	2.14422	0.0320154	0.266231	Up in NIHL
EFCAB13	0.401636	315.779	2.14421	0.0320163	0.266231	Up in NIHL
MRPS25	-0.395183	408.116	-2.14372	0.0320552	0.266414	Down in NIHL
COL6A2	-0.389002	1132.12	-2.14288	0.0321224	0.26683	Down in NIHL
FBXO2	-0.457235	48.9377	-2.14267	0.0321398	0.266833	Down in NIHL
HIST1H2BI	0.414398	170.228	2.14194	0.0321982	0.267177	Up in NIHL
IFI16	0.38601	7374.4	2.14162	0.0322239	0.267249	Up in NIHL
TMEM176A	-0.400013	257.336	-2.14029	0.0323315	0.267999	Down in NIHL
NEXN	-0.416494	117.928	-2.13954	0.0323916	0.268267	Down in NIHL
RP1-257A7.4	-0.441954	63.1322	-2.13947	0.032398	0.268267	Down in NIHL
ZNF483	-0.41264	132.822	-2.13712	0.032588	0.269698	Down in NIHL
LINC00852	-0.403309	201.521	-2.13683	0.0326122	0.269756	Down in NIHL
SPTBN1	-0.385082	4084.88	-2.13497	0.0327637	0.270866	Down in NIHL
ZNRD1-AS1	-0.475162	37.2594	-2.134	0.0328428	0.271377	Down in NIHL
PTGER3	0.527398	30.7708	2.13342	0.0328906	0.27141	Up in NIHL
GLIPR2	0.384342	9842.35	2.13332	0.0328982	0.27141	Up in NIHL
HOXA-AS2	0.875821	7.60552	2.13312	0.032915	0.27141	Up in NIHL
PARD6B	-0.40548	173.922	-2.13304	0.0329215	0.27141	Down in NIHL
KLHL35	-0.66613	9.27888	-2.13289	0.0329334	0.27141	Down in NIHL
SOWAHD	-0.40158	212.775	-2.13244	0.0329708	0.271576	Down in NIHL
LOC644086	0.6783	13.8034	2.13218	0.0329921	0.271609	Up in NIHL
LOC283693	-0.861591	4.39282	-2.13187	0.0330176	0.271677	Down in NIHL
SAMSN1	0.387057	1379.14	2.13097	0.0330916	0.272143	Up in NIHL
SCARF1	0.385799	1997.24	2.13025	0.0331513	0.272491	Up in NIHL
NCR3LG1	-0.419556	101.051	-2.12966	0.0331998	0.272746	Down in NIHL
RP11-430B1.2	0.546075	26.7167	2.12903	0.0332515	0.273028	Up in NIHL
ZDHHC19	0.65098	15.3233	2.12863	0.033285	0.27316	Up in NIHL
LOC101928054	-0.387668	816.017	-2.12826	0.0333159	0.273271	Down in NIHL
NPIPA1	-0.389834	554.971	-2.12802	0.0333353	0.273287	Down in NIHL
ZNF396	-0.427874	80.693	-2.12652	0.03346	0.27407	Down in NIHL
DAB2IP	-0.559211	17.1427	-2.12624	0.0334831	0.27407	Down in NIHL
LOC100288842	0.594638	19.9639	2.12624	0.0334833	0.27407	Up in NIHL
ZNF502	-0.446239	54.9768	-2.12495	0.0335906	0.274726	Down in NIHL
DUOX2	0.854707	7.76786	2.12486	0.0335984	0.274726	Up in NIHL
GAS2L3	0.517802	33.0597	2.12388	0.0336802	0.275023	Up in NIHL
DTHD1	-0.392102	384.376	-2.12385	0.0336824	0.275023	Down in NIHL
CD300E	0.384374	2222.55	2.12379	0.0336874	0.275023	Up in NIHL
TMEM144	0.428103	104.554	2.1229	0.0337624	0.275492	Up in NIHL
LPAR4	-0.668764	8.87105	-2.12216	0.0338242	0.275853	Down in NIHL
ZMAT4	-0.664391	9.22652	-2.12188	0.0338475	0.275899	Down in NIHL
STK32C	0.407549	189.501	2.12143	0.0338859	0.276069	Up in NIHL
SPTBN2	-0.725079	7.03459	-2.12053	0.0339613	0.27651	Down in NIHL
BRE-AS1	-0.387306	664.685	-2.12034	0.033977	0.27651	Down in NIHL
PPRC1	-0.386245	807.476	-2.12016	0.0339929	0.27651	Down in NIHL
LOC102724490	-0.505912	25.9074	-2.11959	0.0340406	0.276754	Down in NIHL
BCAS1	0.726869	11.5488	2.11764	0.0342053	0.277949	Up in NIHL
TSHZ3	0.385663	1053.17	2.11716	0.034246	0.278135	Up in NIHL
UBQLNL	0.759384	10.0444	2.11661	0.0342931	0.278243	Up in NIHL
ACOT11	0.455218	62.2645	2.11646	0.034306	0.278243	Up in NIHL
ARHGEF35	-0.459406	43.595	-2.11618	0.0343294	0.278243	Down in NIHL
HAUS8	-0.427209	77.7152	-2.11617	0.0343302	0.278243	Down in NIHL
METTL21B	-0.435955	64.3731	-2.11557	0.034381	0.278511	Down in NIHL
S100A9	0.380645	54485.4	2.11512	0.0344199	0.278682	Up in NIHL
LOC100288152	-0.45161	48.9069	-2.11468	0.0344573	0.27873	Down in NIHL
EFNA1	-0.606904	12.2441	-2.11443	0.0344788	0.27873	Down in NIHL
PPAN	-0.398425	209.466	-2.11442	0.0344792	0.27873	Down in NIHL
KIAA1958	0.39629	309.216	2.11405	0.0345107	0.278767	Up in NIHL
RMRP	0.380381	84681.9	2.11384	0.0345293	0.278767	Up in NIHL
LINC00476	-0.402284	170.154	-2.11375	0.034537	0.278767	Down in NIHL
CEP250	-0.387776	505.359	-2.1131	0.0345926	0.278902	Down in NIHL
PCGF6	0.416726	131.734	2.113	0.0346004	0.278902	Up in NIHL
C3orf20	0.760694	10.1091	2.11293	0.0346072	0.278902	Up in NIHL
CRYBB2P1	-0.424884	80.4046	-2.11265	0.0346304	0.278946	Down in NIHL
FCER1G	0.382456	1996.54	2.1118	0.0347038	0.279166	Up in NIHL
DMC1	-0.667002	8.99217	-2.11175	0.0347076	0.279166	Down in NIHL
ZAK	0.386477	760.507	2.11171	0.034711	0.279166	Up in NIHL
LOC100128164	0.848395	7.99233	2.1093	0.0349183	0.280689	Up in NIHL
CD151	0.385083	866.593	2.10847	0.0349906	0.281126	Up in NIHL
ATAD3B	-0.390182	345.409	-2.10744	0.0350798	0.281262	Down in NIHL
GPR20	-0.522805	21.2665	-2.10742	0.0350814	0.281262	Down in NIHL
EPHA2	0.546968	25.7123	2.1074	0.035083	0.281262	Up in NIHL
SCN9A	0.413111	142.489	2.10737	0.0350854	0.281262	Up in NIHL
FGFR2	0.435672	83.09	2.10723	0.0350975	0.281262	Up in NIHL
ZNF557	-0.383156	947.994	-2.10703	0.0351151	0.281262	Down in NIHL
PTX3	0.489047	41.1655	2.10649	0.0351617	0.281491	Up in NIHL
GJB6	0.626558	16.6251	2.10608	0.0351972	0.281632	Up in NIHL
ARNTL2	0.459674	57.1007	2.10563	0.0352369	0.281805	Up in NIHL
LOC729291	0.532667	28.3629	2.10535	0.0352607	0.281852	Up in NIHL
ANKDD1A	0.462626	55.4984	2.10498	0.0352934	0.28197	Up in NIHL
LOC283887	-0.476676	33.9025	-2.10437	0.035346	0.282135	Down in NIHL
DISP2	-0.591168	13.0676	-2.10433	0.0353501	0.282135	Down in NIHL
DNAJC27	-0.397607	196.201	-2.10385	0.0353914	0.282321	Down in NIHL
SHD	0.734547	11.1992	2.10348	0.0354243	0.28244	Up in NIHL
RP5-1142A6.2	-0.667417	8.72085	-2.1029	0.0354741	0.282595	Down in NIHL
LOC101929346	0.394249	308.462	2.10284	0.0354798	0.282595	Up in NIHL
DHRS9	0.38507	664.338	2.09898	0.0358183	0.285146	Up in NIHL
MS4A2	0.404549	176.521	2.09722	0.035974	0.286103	Up in NIHL
THEM4	-0.383007	665.377	-2.09685	0.0360071	0.286103	Down in NIHL
UGT8	-0.49756	26.4502	-2.09683	0.0360083	0.286103	Down in NIHL
CNTNAP2	-0.406798	124.329	-2.0968	0.0360114	0.286103	Down in NIHL
TCEAL3	-0.645142	9.93151	-2.09636	0.0360507	0.28627	Down in NIHL
ZNF17	-0.394971	208.083	-2.09545	0.0361312	0.286724	Down in NIHL
SAP30	0.411051	140.941	2.0953	0.0361444	0.286724	Up in NIHL
INPP5F	-0.390462	278.024	-2.09494	0.0361762	0.28683	Down in NIHL
LONRF2	0.764038	9.65441	2.09441	0.0362231	0.287057	Up in NIHL
KRT23	-0.378563	2086.21	-2.09383	0.0362755	0.287328	Down in NIHL
LOC102724607	-0.434707	60.3226	-2.09326	0.036326	0.287583	Down in NIHL
EGFL8	0.804421	8.51767	2.09247	0.0363966	0.287729	Up in NIHL
HDGFRP3	0.418126	113.489	2.09206	0.0364332	0.287729	Up in NIHL
SLC27A5	-0.518842	21.7183	-2.09202	0.0364369	0.287729	Down in NIHL
GLT1D1	0.377077	6887.68	2.09181	0.0364557	0.287729	Up in NIHL
TSPAN32	-0.379875	1085.5	-2.09176	0.0364598	0.287729	Down in NIHL
INTU	0.784624	9.28321	2.09155	0.0364787	0.287729	Up in NIHL
C10orf2	-0.40655	120.791	-2.09149	0.036484	0.287729	Down in NIHL
PKP4	0.384552	593.329	2.09141	0.0364913	0.287729	Up in NIHL
PRKG1	-0.441494	52.2047	-2.08968	0.0366462	0.288657	Down in NIHL
STK17B	0.376102	33317.8	2.08955	0.0366578	0.288657	Up in NIHL
GPR124	0.400008	200.595	2.08948	0.0366642	0.288657	Up in NIHL
SLC25A53	-0.396202	181.642	-2.08865	0.0367388	0.289099	Down in NIHL
LOC102724455	-0.419643	81.058	-2.0882	0.0367801	0.289279	Down in NIHL
SCARNA12	0.380681	976.708	2.08788	0.0368087	0.289359	Up in NIHL
HEY1	0.430614	84.8097	2.08767	0.0368272	0.289359	Up in NIHL
C17orf107	0.384015	578.039	2.08727	0.0368634	0.289498	Up in NIHL
CLEC1B	-0.426758	68.5295	-2.08658	0.0369264	0.289848	Down in NIHL
WBSCR27	-0.690923	7.72698	-2.08566	0.0370092	0.289979	Down in NIHL
[truncated: 13,684 more rows]
