# Supplementary material for: Transcriptomic Traces of Noise Exposure in Hearing Loss and Systematic Identification of Biomarker Candidates at the Molecular Scale
Source: Int J Mol Sci. 2026 May 8;27(10):4182. doi: 10.3390/ijms27104182 (PMC13206948; doi:10.3390/ijms27104182)
Supplement: Supplementary file 1 [file ijms-27-04182-s001.zip › Supplementary Table S2.xlsx]

## Sheet: Supplementary Table S2
Supplementary Table S2. Subsampling-based stability assessment of principal candidate genes using gene-level Salmon-derived count estimates
Analysis summary	500 repeated reduced-sample iterations; each iteration resampled 9 of 11 NIHL cases and 3 of 4 controls.
Input data	Gene-level Salmon-derived count estimates (NumReads) from H1–H11 (NIHL) and K1–K4 (Control).
Stability metric	Direction consistency percent = percentage of iterations in which the subsampled effect direction matched the full-data DESeq2 direction.
Interpretation	High ≥95%; Moderate 80–94.9%; Lower <80% effect-direction consistency.
Gene	Full DESeq2 log2FC	Full DESeq2 direction	Median subsample log2CPM diff	IQR subsample log2CPM diff	Direction consistency (%)	Min subsample diff	Max subsample diff	Stability class
PVRL2	2.95923	Up in NIHL	1.9222	0.4152	100	1.1621	2.5777	High
BTNL3	5.7193	Up in NIHL	2.2482	0.3972	100	1.6478	2.7952	High
RSAD2	2.62836	Up in NIHL	1.3703	0.4355	100	0.5402	2.0428	High
MDGA1	6.58406	Up in NIHL	3.0503	0.1206	100	2.7845	3.2873	High
SNORD3C	-3.92677	Down in NIHL	-1.0718	0.4332	100	-1.5863	-0.6475	High
DEFA3	2.26719	Up in NIHL	0.1149	0.6882	63.4	-1.0244	1.46	Lower
C4B	-3.16107	Down in NIHL	-1.1337	0.5973	100	-1.494	-0.4819	High
HLA-DRB1	2.30836	Up in NIHL	0.2837	0.3044	77	-0.3929	0.5149	Lower
NEBL	3.0297	Up in NIHL	0.7627	0.3232	100	0.0064	0.9168	High
IFIT1	1.97799	Up in NIHL	1.2324	0.3488	100	0.4766	1.7976	High
COMMD3-BMI1	2.17836	Up in NIHL	2.1839	0.8973	100	1.4513	2.9832	High
IFI44L	1.93816	Up in NIHL	0.8811	0.3458	100	0.1317	1.3331	High
CD248	-1.86352	Down in NIHL	-1.5996	0.569	100	-1.9284	-0.9934	High
DEFA1	1.67478	Up in NIHL	0.3794	0.5508	77.6	-0.5849	1.1491	Lower
DEFA4	1.9308	Up in NIHL	0.5569	0.413	96	-0.2012	0.9705	High
GPR15	1.71025	Up in NIHL	1.3456	0.3552	100	0.8405	1.9118	High
CMPK2	1.64969	Up in NIHL	0.9615	0.3632	100	0.3675	1.4279	High
SNORD3A	-1.72955	Down in NIHL	-1.7262	0.3448	100	-2.3342	-1.2756	High
NRCAM	-1.90339	Down in NIHL	-1.2607	0.2761	100	-1.5052	-1.0157	High
AREG	3.34383	Up in NIHL	0.7785	0.1957	100	0.3048	1	High

## Sheet: Notes
Notes for Supplementary Table S2
Item	Description
Purpose	Sensitivity analysis to assess the stability of leading candidate genes under reduced-sample perturbation.
Sampling scheme	500 repeated random iterations using 9/11 NIHL samples and 3/4 control samples per iteration.
Expression scale	Gene-level Salmon-derived NumReads were converted to CPM and summarized as log2(CPM + 1).
Effect estimate	For each iteration, the effect was summarized as mean log2(CPM + 1) in NIHL minus mean log2(CPM + 1) in controls.
Consistency metric	Direction consistency (%) quantifies the proportion of iterations in which the effect sign matched the full-data DESeq2 direction.
Interpretation caution	This supplementary analysis supports sensitivity assessment and does not replace external validation in larger independent cohorts.
