# Supplementary material for: Transcriptomic Traces of Noise Exposure in Hearing Loss and Systematic Identification of Biomarker Candidates at the Molecular Scale
Source: Int J Mol Sci. 2026 May 8;27(10):4182. doi: 10.3390/ijms27104182 (PMC13206948; doi:10.3390/ijms27104182)
Supplement: Supplementary file 1 [file ijms-27-04182-s001.zip › Supplementary Table S3.xlsx]

## Sheet: Table S3
Supplementary Table S3. Exploratory machine-learning classification performance metrics obtained from leave-one-out cross-validated analyses using filtered log2(TPM + 1) peripheral blood transcriptomic profiles.
Model	Feature selection	Number of features	Cross-validation	Accuracy	Balanced accuracy	ROC-AUC	True negatives	False positives	False negatives	True positives
Logistic regression	SelectKBest (ANOVA F-test)	20	LOOCV	0.867	0.83	0.773	3	1	1	10
Notes
Classification model	Logistic regression
Feature selection	SelectKBest (ANOVA F-test) applied within training folds
Input data	Filtered log2(TPM + 1) gene-expression profiles
Validation scheme	Leave-one-out cross-validation (LOOCV)
Interpretation	Exploratory proof-of-concept analysis; not formal diagnostic model validation

## Sheet: Selected_Genes
Top genes most frequently selected across LOOCV training folds
Gene	Selection frequency	Selection frequency fraction
GRID2IP	15	1
NRCAM	15	1
PHKA2-AS1	15	1
LOC100506022	14	0.933
AOX2P	14	0.933
SPTLC3	14	0.933
MDGA1	14	0.933
WNK2	14	0.933
LAYN	13	0.867
RBMS3	12	0.8
RP11-379F4.4	12	0.8
ABCC11	11	0.733
MAFA	10	0.667
CCDC114	10	0.667
FGF17	10	0.667
LOC102723988	7	0.467
APBA2	7	0.467
LOC101928085	6	0.4
ZNF682	4	0.267
FAR2P2	4	0.267
LOC101927085	3	0.2
LOC102723690	3	0.2
MADCAM1	2	0.133
WEE2-AS1	2	0.133
LOC100505938	2	0.133

## Sheet: ROC_Points
ROC curve points for Supplementary Figure S2
False Positive Rate	True Positive Rate	Threshold
0	0
0	0.091	0.958
0.25	0.091	0.947
0.25	1	0.26
1	1	0.012
